# Supplementary material for: Crystal structure of 1-(4-bromo­phen­yl)but-3-yn-1-one
Source: Acta Crystallogr E Crystallogr Commun. 2023 Jun 13;79(Pt 7):633–6. doi: 10.1107/S205698902300508X (PMC10439427; doi:10.1107/S205698902300508X)
Supplement: Supplementary file 1 [file e-79-00633-sup1.cif]

##############################################################################
#                                                                            #
# This CIF contains the data in a paper accepted for publication in          #
# Acta Crystallographica Section E. It conforms to the requirements of       #
# Notes for Authors for Acta Crystallographica Section E, and has been       #
# peer reviewed under the auspices of the IUCr Commission on Journals.       #
#                                                                            #
# Full details of the Crystallographic Information File format               #
# are given in the paper "The Crystallographic Information File (CIF):       #
# a New Standard Archive File for Crystallography" by S. R. Hall, F. H.      #
# Allen and I. D. Brown [Acta Cryst. (1991), A47, 655-685].                  #
#                                                                            #
# The current version of the core CIF dictionary is obtainable from          #
# ftp://ftp.iucr.org/pub/cif_core.dic.                                       #
#                                                                            #
# Software is freely available for graphical display of the structure(s)     #
# in this CIF. For information consult the CIF software page                 #
# http://www.iucr.org/resources/cif/software.                                #
#                                                                            #
# This file may be used for bona fide research purposes within the           #
# scientific community so long as proper attribution is given to the journal # 
# article from which it was obtained.                                        #
#                                                                            #
##############################################################################
data_I
_audit_creation_method     'SHELXL-2014/7'
_journal_date_recd_electronic     2023-05-12
_journal_date_accepted     2023-06-07
_journal_name_full     'Acta Crystallographica, Section E'
_journal_year     2023
_journal_volume     79
_journal_issue      7
_journal_page_first     0
_journal_page_last     0
_journal_paper_category     GO
_journal_paper_doi     10.1107/S205698902300508X
_journal_coeditor_code     DX2053
_publ_contact_author_name     'Rajesh G. Gonnade'
_publ_contact_author_address
;
Physical & Materials Chemistry Division, CSIR-National Chemical Laboratory, Dr.
Homi Bhabha Road, Pune-411008,
India
;
_publ_contact_author_email     'rg.gonnade@ncl.res.in'
_publ_contact_author_fax     '+91-20-2590-2642'
_publ_contact_author_phone     '+91-20-2590-2225'
_publ_section_title
;
Crystal Structure of 1-(4-bromophenyl)but-3-yn-1-one
;
loop_
    _publ_author_name
    _publ_author_footnote
    _publ_author_address
    'Siddiqui, Shaziyaparveen K.' .
;
Division of Organic Synthesis, CSIR-National Chemical Laboratory, Dr. Homi
Bhabha Road, Pashan, Pune-411008,
India
Academy of Scientific and Innovative Research (AcSIR),
Sector 19, Kamla Nehru Nagar, Ghaziabad, Uttar Pradesh 201002, India
;
    'Ramana, C. V.' .
;
Division of Organic Synthesis, CSIR-National Chemical Laboratory, Dr. Homi
Bhabha Road, Pashan, Pune-411008,
India
Academy of Scientific and Innovative Research (AcSIR),
Sector 19, Kamla Nehru Nagar, Ghaziabad, Uttar Pradesh 201002, India
;
    'Gonnade, Rajesh G.' .
;
Physical & Materials Chemistry Division, CSIR-National Chemical Laboratory,
Dr. Homi Bhabha Road, Pune-411008,
India
Academy of Scientific and Innovative Research (AcSIR),
Sector 19, Kamla Nehru Nagar, Ghaziabad, Uttar Pradesh 201002, India
;
_publ_section_synopsis
;
The title compound crystallizes in the monoclinic crystal system in the
centrosymmetric space group <i>P</i>2~1~/<i>n</i>. The crystal structure
features C---H...O hydrogen bonding and a short C\\db O...C\\tb C (acetylene)
contacts.
;
_chemical_name_systematic
;
1-(4-Bromophenyl)but-3-yn-1-one
;
_chemical_name_common     ?
_chemical_formula_moiety     'C10 H7 Br O'
_chemical_formula_sum     'C10 H7 Br O'
_chemical_formula_iupac     'C10 H7 Br O'
_chemical_formula_weight     223.07
_chemical_melting_point     ?
_space_group_crystal_system     monoclinic
_space_group_name_H-M_alt     'P 21/n'
_space_group_name_Hall     '-P 2yn'
loop_
    _space_group_symop_operation_xyz
    'x, y, z'
    '-x+1/2, y+1/2, -z+1/2'
    '-x, -y, -z'
    'x-1/2, -y-1/2, z-1/2'
_cell_length_a     4.471(2)
_cell_length_b     9.032(4)
_cell_length_c     21.652(11)
_cell_angle_alpha     90
_cell_angle_beta     92.252(8)
_cell_angle_gamma     90
_cell_volume     873.7(7)
_cell_formula_units_Z     4
_cell_measurement_reflns_used     1876
_cell_measurement_theta_min     2.4415
_cell_measurement_theta_max     24.9185
_cell_measurement_temperature     297(2)
_exptl_crystal_description     block
_exptl_crystal_colour     colourless
_exptl_crystal_size_max     0.350
_exptl_crystal_size_mid     0.280
_exptl_crystal_size_min     0.130
_exptl_crystal_density_diffrn     1.696
_exptl_crystal_density_meas     ?
_exptl_crystal_density_method     ?
_exptl_crystal_F_000     440
_exptl_absorpt_coefficient_mu     4.648
_exptl_absorpt_correction_type     multi-scan
_exptl_absorpt_process_details
;
(SADABS; Bruker 2016)
;
_exptl_absorpt_correction_T_min     0.293
_exptl_absorpt_correction_T_max     0.583
_diffrn_ambient_temperature     297(2)
_diffrn_source     'fine-focus sealed tube'
_diffrn_radiation_type     MoK\a
_diffrn_radiation_wavelength     0.71073
_diffrn_radiation_monochromator     graphite
_diffrn_measurement_device     'Bruker SMART APEX'
_diffrn_measurement_method     'Phi and Omega Scan'
_diffrn_detector_area_resol_mean     ?
_diffrn_reflns_number     4994
_diffrn_reflns_av_R_equivalents     0.0431
_diffrn_reflns_av_unetI/netI     0.0558
_diffrn_reflns_theta_min     2.444
_diffrn_reflns_theta_max     28.165
_diffrn_reflns_theta_full     25.242
_diffrn_measured_fraction_theta_max     0.923
_diffrn_measured_fraction_theta_full     0.996
_diffrn_reflns_limit_h_min     -4
_diffrn_reflns_limit_h_max     5
_diffrn_reflns_limit_k_min     -11
_diffrn_reflns_limit_k_max     11
_diffrn_reflns_limit_l_min     -27
_diffrn_reflns_limit_l_max     27
_refine_special_details     ?
_reflns_number_total     1965
_reflns_number_gt     1397
_reflns_threshold_expression     'I > 2\s(I)'
_refine_ls_structure_factor_coef     Fsqd
_refine_ls_matrix_type     full
_refine_ls_R_factor_all     0.0656
_refine_ls_R_factor_gt     0.0482
_refine_ls_wR_factor_gt     0.1281
_refine_ls_wR_factor_ref     0.1401
_refine_ls_goodness_of_fit_ref     1.022
_refine_ls_restrained_S_all     1.022
_refine_ls_number_reflns     1965
_refine_ls_number_parameters     133
_refine_ls_number_restraints     0
_refine_ls_hydrogen_treatment     mixed
_refine_ls_weighting_scheme     calc
_refine_ls_weighting_details
              'w=1/[\s^2^(Fo^2^)+(0.0812P)^2^+0.1069P] where P=(Fo^2^+2Fc^2^)/3'
_atom_sites_solution_hydrogens     mixed
_atom_sites_solution_primary     direct
_atom_sites_solution_secondary     ?
_refine_ls_shift/su_max     0.002
_refine_ls_shift/su_mean     0.000
_refine_diff_density_max     0.404
_refine_diff_density_min     -0.620
_refine_ls_extinction_method     none
_refine_ls_extinction_coef     .
loop_
    _atom_type_symbol
    _atom_type_description
    _atom_type_scat_dispersion_real
    _atom_type_scat_dispersion_imag
    _atom_type_scat_source
    'C' 'C' 0.0033 0.0016
                         'International Tables Vol C Tables 4.2.6.8 and 6.1.1.4'
    'H' 'H' 0.0000 0.0000
                         'International Tables Vol C Tables 4.2.6.8 and 6.1.1.4'
    'O' 'O' 0.0106 0.0060
                         'International Tables Vol C Tables 4.2.6.8 and 6.1.1.4'
    'Br' 'Br' -0.2901 2.4595
                         'International Tables Vol C Tables 4.2.6.8 and 6.1.1.4'
_computing_data_collection
;
APEX3 (Bruker, 2016)
;
_computing_cell_refinement
;
SAINT-Plus (Bruker, 2016)
;
_computing_data_reduction
;
SAINT-Plus (Bruker, 2016)
;
_computing_structure_solution
;
SHELXS97 (Sheldrick, 2008)
;
_computing_structure_refinement
;
<i>SHELXL2014/7</i> (Sheldrick, 2015)
;
_computing_molecular_graphics
;
ORTEP-3 for Windows (Farrugia, 2012), Mercury (Macrae <i>et al.</i>,
2020)
;
_computing_publication_material
;
SHELXTL (Sheldrick, 2008), PLATON (Spek, 2020) and publCIF
(Westrip, 2010)
;
loop_
    _atom_site_type_symbol
    _atom_site_label
    _atom_site_fract_x
    _atom_site_fract_y
    _atom_site_fract_z
    _atom_site_U_iso_or_equiv
    _atom_site_adp_type
    _atom_site_calc_flag
    _atom_site_occupancy
    _atom_site_disorder_assembly
    _atom_site_disorder_group
    C C1 0.5990(7) 0.3666(3) 0.79382(16) 0.0508(8) Uani d 1 . .
    Br Br1 1.37959(10) 0.22006(5) 1.02549(2) 0.0743(2) Uani d 1 . .
    C C2 0.7972(7) 0.3261(3) 0.84766(16) 0.0488(7) Uani d 1 . .
    C C3 0.9384(9) 0.4391(4) 0.88181(17) 0.0581(9) Uani d 1 . .
    H H3 0.887(9) 0.545(5) 0.8679(19) 0.080(12) Uiso d 1 . .
    C C4 1.1186(9) 0.4079(4) 0.93323(18) 0.0615(9) Uani d 1 . .
    H H4 1.217(9) 0.494(5) 0.9555(19) 0.077(11) Uiso d 1 . .
    C C5 1.1578(9) 0.2628(4) 0.95122(18) 0.0556(8) Uani d 1 . .
    C C6 1.0233(9) 0.1475(4) 0.91808(18) 0.0609(9) Uani d 1 . .
    H H6 1.065(9) 0.051(5) 0.9319(19) 0.070(11) Uiso d 1 . .
    C C7 0.8439(9) 0.1783(4) 0.86619(17) 0.0560(8) Uani d 1 . .
    H H7 0.752(8) 0.096(4) 0.8364(15) 0.054(9) Uiso d 1 . .
    C C8 0.4544(9) 0.2439(4) 0.7551(2) 0.0555(9) Uani d 1 . .
    H H8B 0.342(9) 0.184(4) 0.7824(18) 0.056(10) Uiso d 1 . .
    C C9 0.2564(10) 0.3048(4) 0.7064(2) 0.0666(11) Uani d 1 . .
    H H8A 0.617(10) 0.187(5) 0.734(2) 0.068(12) Uiso d 1 . .
    C C10 0.1011(10) 0.3516(5) 0.6698(2) 0.0783(12) Uani d 1 . .
    H H10 -0.0283 0.3905 0.6393 0.094 Uiso calc 1 . .
    O O1 0.5514(7) 0.4954(2) 0.77985(13) 0.0718(8) Uani d 1 . .
loop_
    _atom_site_aniso_label
    _atom_site_aniso_U_11
    _atom_site_aniso_U_22
    _atom_site_aniso_U_33
    _atom_site_aniso_U_12
    _atom_site_aniso_U_13
    _atom_site_aniso_U_23
    C1 0.0553(18) 0.0353(15) 0.0622(19) -0.0025(13) 0.0097(15) -0.0018(14)
    Br1 0.0827(4) 0.0702(3) 0.0688(3) -0.00322(18) -0.0116(2) -0.00504(18)
    C2 0.0542(18) 0.0368(14) 0.0563(18) -0.0031(13) 0.0125(15) -0.0051(14)
    C3 0.076(2) 0.0382(16) 0.061(2) -0.0070(15) 0.0057(18) -0.0033(15)
    C4 0.074(2) 0.0484(19) 0.062(2) -0.0152(17) 0.0072(18) -0.0110(17)
    C5 0.060(2) 0.0547(19) 0.0524(19) -0.0042(15) 0.0068(15) -0.0065(16)
    C6 0.077(2) 0.0415(18) 0.064(2) -0.0030(17) 0.0016(18) -0.0003(16)
    C7 0.069(2) 0.0386(15) 0.060(2) -0.0030(15) 0.0009(17) -0.0053(15)
    C8 0.057(2) 0.0396(15) 0.069(2) 0.0016(15) -0.0034(19) -0.0029(16)
    C9 0.067(2) 0.0464(18) 0.087(3) -0.0048(17) 0.002(2) -0.0019(19)
    C10 0.084(3) 0.060(2) 0.088(3) 0.005(2) -0.032(2) 0.017(2)
    O1 0.0875(18) 0.0377(12) 0.0895(19) 0.0002(12) -0.0066(16) 0.0024(13)
_geom_special_details
;
 All esds (except the esd in the dihedral angle between two l.s. planes)
 are estimated using the full covariance matrix.  The cell esds are taken
 into account individually in the estimation of esds in distances, angles
 and torsion angles; correlations between esds in cell parameters are only
 used when they are defined by crystal symmetry.  An approximate (isotropic)
 treatment of cell esds is used for estimating esds involving l.s. planes.
;
loop_
    _geom_bond_atom_site_label_1
    _geom_bond_atom_site_label_2
    _geom_bond_site_symmetry_2
    _geom_bond_distance
    _geom_bond_publ_flag
    C1 O1 . 1.218(4) ?
    C1 C2 . 1.482(5) ?
    C1 C8 . 1.518(5) ?
    Br1 C5 . 1.895(4) ?
    C2 C3 . 1.397(5) ?
    C2 C7 . 1.407(5) ?
    C3 C4 . 1.378(6) ?
    C3 H3 . 1.03(5) ?
    C4 C5 . 1.377(5) ?
    C4 H4 . 1.01(5) ?
    C5 C6 . 1.388(5) ?
    C6 C7 . 1.383(5) ?
    C6 H6 . 0.93(4) ?
    C7 H7 . 1.06(3) ?
    C8 C9 . 1.458(7) ?
    C8 H8B . 0.96(4) ?
    C8 H8A . 1.02(4) ?
    C9 C10 . 1.117(6) ?
    C10 H10 . 0.9300 ?
loop_
    _geom_angle_atom_site_label_1
    _geom_angle_atom_site_label_2
    _geom_angle_atom_site_label_3
    _geom_angle_site_symmetry_1
    _geom_angle_site_symmetry_3
    _geom_angle
    _geom_angle_publ_flag
    O1 C1 C2 . . 121.6(3) ?
    O1 C1 C8 . . 119.6(3) ?
    C2 C1 C8 . . 118.8(3) ?
    C3 C2 C7 . . 118.9(3) ?
    C3 C2 C1 . . 118.7(3) ?
    C7 C2 C1 . . 122.4(3) ?
    C4 C3 C2 . . 121.1(3) ?
    C4 C3 H3 . . 123(2) ?
    C2 C3 H3 . . 116(2) ?
    C5 C4 C3 . . 119.2(3) ?
    C5 C4 H4 . . 123(2) ?
    C3 C4 H4 . . 117(3) ?
    C4 C5 C6 . . 121.3(4) ?
    C4 C5 Br1 . . 119.4(3) ?
    C6 C5 Br1 . . 119.2(3) ?
    C7 C6 C5 . . 119.7(3) ?
    C7 C6 H6 . . 123(3) ?
    C5 C6 H6 . . 117(3) ?
    C6 C7 C2 . . 119.8(3) ?
    C6 C7 H7 . . 123.5(18) ?
    C2 C7 H7 . . 116.4(18) ?
    C9 C8 C1 . . 110.9(3) ?
    C9 C8 H8B . . 110(2) ?
    C1 C8 H8B . . 107(2) ?
    C9 C8 H8A . . 107(2) ?
    C1 C8 H8A . . 109(2) ?
    H8B C8 H8A . . 113(3) ?
    C10 C9 C8 . . 178.8(6) ?
    C9 C10 H10 . . 180.0 ?
loop_
    _geom_torsion_atom_site_label_1
    _geom_torsion_atom_site_label_2
    _geom_torsion_atom_site_label_3
    _geom_torsion_atom_site_label_4
    _geom_torsion_site_symmetry_1
    _geom_torsion_site_symmetry_2
    _geom_torsion_site_symmetry_3
    _geom_torsion_site_symmetry_4
    _geom_torsion
    _geom_torsion_publ_flag
    O1 C1 C2 C3 . . . . -1.9(5) ?
    C8 C1 C2 C3 . . . . 177.7(3) ?
    O1 C1 C2 C7 . . . . 177.0(3) ?
    C8 C1 C2 C7 . . . . -3.4(5) ?
    C7 C2 C3 C4 . . . . -0.7(5) ?
    C1 C2 C3 C4 . . . . 178.3(3) ?
    C2 C3 C4 C5 . . . . -0.4(6) ?
    C3 C4 C5 C6 . . . . 1.0(6) ?
    C3 C4 C5 Br1 . . . . -175.1(3) ?
    C4 C5 C6 C7 . . . . -0.6(6) ?
    Br1 C5 C6 C7 . . . . 175.5(3) ?
    C5 C6 C7 C2 . . . . -0.5(6) ?
    C3 C2 C7 C6 . . . . 1.1(6) ?
    C1 C2 C7 C6 . . . . -177.8(3) ?
    O1 C1 C8 C9 . . . . -3.3(6) ?
    C2 C1 C8 C9 . . . . 177.1(3) ?
loop_
    _geom_hbond_atom_site_label_D
    _geom_hbond_atom_site_label_H
    _geom_hbond_atom_site_label_A
    _geom_hbond_site_symmetry_A
    _geom_hbond_distance_DH
    _geom_hbond_distance_HA
    _geom_hbond_distance_DA
    _geom_hbond_angle_DHA
    C1 O1 C9 2_556 . 3.134(5) . 154.2(3)
    C8 H8A O1 2_646 1.02(4) 2.31(4) 3.259(5) 156(3)
    C7 H7 C10 2_546 1.06(3) 2.71(4) 3.626(5) 144(3)
    C10 H10 Br1 4_465 0.93 2.68 3.305(5) 126
    . . . . . . . .
_shelx_space_group_comment
;
The symmetry employed for this shelxl refinement is uniquely defined
by the following loop, which should always be used as a source of
symmetry information in preference to the above space-group names.
They are only intended as comments.
;
_shelx_estimated_absorpt_T_min     0.293
_shelx_estimated_absorpt_T_max     0.583
_shelx_hkl_file
;
   1   0   0    0.26    0.18
   2   0   0   97.63    6.55
   3   0   0    0.17    0.58
   3   0   0   -0.44    0.43
   4   0   0  123.00    9.15
   5   0   0    0.42    1.05
   0  -1   0   -4.18    0.25
   0   1   0   -4.03    0.28
  -1  -1   0   15.77    1.39
   1  -1   0   17.46    1.22
   2  -1   0  975.28   65.90
  -2  -1   0 1028.74   65.97
   3  -1   0   33.04    2.38
   3   1   0   31.28    2.65
   3   1   0   31.33    2.35
   4  -1   0    0.00    0.88
   4   1   0   -0.40    0.78
   5  -1   0   -0.19    1.09
   5   1   0   -0.09    0.98
   0  -2   0 4846.81  302.99
   0   2   0 4371.62  342.31
  -1  -2   0   26.12    1.82
   1  -2   0   24.90    1.78
   1   2   0   25.04    2.28
   2   2   0   80.60    5.73
   2  -2   0   81.37    5.30
  -2  -2   0   68.96    5.54
   3  -2   0   48.65    3.48
   3   2   0   47.36    3.80
   3  -2   0   51.99    3.93
   4   2   0   67.92    5.28
   4  -2   0   68.31    5.38
   4  -2   0   68.59    4.81
   5   2   0    0.35    1.02
   5  -2   0    1.25    1.16
   0   3   0    1.19    0.35
   0  -3   0    0.22    0.29
   1   3   0  464.87   31.58
  -1  -3   0  432.00   29.24
   1   3   0  431.44   33.13
   1  -3   0  443.93   29.24
   2   3   0 1026.54   71.24
   2  -3   0 1050.10   65.86
  -2  -3   0  921.38   66.00
   3   3   0   38.37    3.08
   3  -3   0   38.31    3.23
  -3  -3   0   40.84    3.14
   3  -3   0   37.38    2.85
   4   3   0    7.31    1.18
   4  -3   0    4.74    1.30
   4  -3   0    6.99    1.11
   5  -3   0    0.21    1.28
   5   3   0    0.62    1.04
   0  -4   0  825.14   54.04
   0   4   0  816.58   61.06
   1   4   0  142.80   10.20
   1  -4   0  145.92    9.56
  -1  -4   0  140.48    9.55
   1   4   0  142.55   10.86
   2  -4   0    4.07    0.77
  -2  -4   0    5.70    0.94
   2   4   0    5.15    0.67
   2   4   0    5.05    1.32
   3   4   0   59.43    4.11
   3   4   0   43.29    4.80
   3  -4   0   53.63    3.83
  -3  -4   0   41.84    4.09
   3  -4   0   57.91    4.25
   4  -4   0   19.76    2.07
   4  -4   0   15.24    1.70
   5  -4   0    1.69    1.39
   0   5   0    0.27    0.58
   0  -5   0    0.27    0.53
   1  -5   0   93.78    6.31
   1  -5   0   88.67    6.71
  -1  -5   0   94.05    6.30
   1   5   0   94.22    7.17
   2  -5   0  216.53   15.47
   2  -5   0  205.24   14.31
  -2  -5   0  213.58   14.40
   2   5   0  223.35   16.45
  -3  -5   0   35.09    3.69
   3  -5   0   50.27    3.70
   3   5   0   40.77    4.24
   3  -5   0   45.68    3.32
   4  -5   0   21.46    2.18
   4   5   0   11.86    2.27
   4  -5   0   19.56    1.87
   5   5   0    0.79    1.29
   5  -5   0    2.54    1.52
   0  -6   0    5.86    0.86
   0   6   0    5.55    0.95
  -1  -6   0  114.37    7.97
   1  -6   0  119.69    7.98
   1   6   0  117.83    9.03
  -2  -6   0    1.40    0.85
   2   6   0    1.37    1.16
   2  -6   0    0.48    0.75
   2  -6   0    1.43    0.87
   3  -6   0   64.01    4.86
   3   6   0   68.16    5.53
   3  -6   0   54.14    4.42
   4  -6   0    8.52    1.63
   4  -6   0    9.88    1.46
   4   6   0    9.43    1.98
   5   6   0    0.34    1.27
   5  -6   0    1.31    1.52
   0   7   0   -0.21    0.86
   0  -7   0    0.96    0.78
  -1  -7   0  419.05   28.49
   1   7   0  442.26   32.22
   1  -7   0  427.45   28.50
   2   7   0    5.48    1.41
  -2  -7   0    4.73    1.16
   2  -7   0    4.24    1.09
   3  -7   0    9.82    1.44
   3   7   0    9.65    2.16
   4   7   0    5.14    1.80
   4  -7   0    4.23    1.32
   4  -7   0    4.03    1.44
   0  -8   0    6.07    1.15
   0   8   0    7.83    1.36
   1   8   0   25.25    2.50
   1  -8   0   23.55    2.15
  -1  -8   0   23.51    2.14
  -2  -8   0   16.14    1.82
   2  -8   0   14.74    1.77
   2   8   0   14.41    2.05
   3  -8   0   17.02    2.00
   3   8   0   19.59    2.66
   4   8   0   -1.31    1.57
   4  -8   0    1.03    1.39
   0  -9   0    0.64    1.08
   0   9   0    0.60    1.25
   1  -9   0   16.55    1.90
   1   9   0   17.57    2.10
  -1  -9   0   16.70    1.85
  -2  -9   0   12.95    1.81
   2  -9   0   10.04    1.65
   2   9   0   10.51    1.96
   3   9   0   14.94    2.36
   3  -9   0    7.45    1.71
   0  10   0   -0.86    1.29
   0 -10   0    0.00    1.20
   1 -10   0   16.61    2.01
   1  10   0   13.65    2.10
  -1 -10   0   16.61    1.95
   2 -10   0    2.22    1.43
  -2 -10   0    2.59    1.44
   2  10   0    2.15    1.82
   3  10   0   11.82    2.57
   0 -11   0   -0.09    1.45
  -1 -11   0    7.13    1.73
   1  11   0   10.29    2.00
   1 -11   0    9.37    1.88
   2  11   0   -0.13    1.78
   5   0  -1    7.29    1.33
   4   0  -1   -1.05    0.76
   3   0  -1  203.10   13.54
   2   0  -1   -0.14    0.35
   1   0  -1   78.84    5.30
   1   0   1  773.92   50.40
   1   0   1  759.16   54.56
   2   0   1   -0.16    0.27
   2   0   1   -0.41    0.35
   3   0   1   17.21    1.63
   3   0   1   15.37    1.32
   4   0   1   -1.73    0.87
   5   0   1   28.61    2.79
   5   1  -1    5.95    1.17
   5  -1  -1    3.23    1.19
   4   1  -1    1.11    0.79
   4  -1  -1    0.17    0.65
   4  -1  -1    1.28    0.87
   3   1  -1  119.88    7.52
   3  -1  -1  101.96    7.44
  -2  -1   1   73.54    4.68
   2  -1  -1   61.66    4.52
  -1  -1   1 1564.70  112.01
   1  -1  -1 1837.68  111.88
   0   1   1    0.46    0.29
   0  -1  -1    0.31    0.30
   0   1   1    0.79    0.36
   0  -1   1   -0.15    0.31
   1  -1   1  586.88   36.12
   1   1   1  559.13   39.10
   1  -1   1  543.48   39.11
  -1  -1  -1  504.19   36.21
   2   1   1   61.74    4.15
   2  -1   1   60.05    4.53
   2   1   1   57.93    4.49
   2  -1   1   62.18    4.12
   3   1   1  562.89   39.44
   3   1   1  485.41   36.33
   3  -1   1  570.17   36.37
   3  -1   1  590.39   39.49
   4  -1   1    4.05    1.15
   4   1   1    5.57    1.11
   5   1   1   10.32    1.55
   5  -1   1    7.31    1.54
   5   2  -1    1.74    1.00
   5  -2  -1    2.59    1.17
   4  -2  -1    1.90    0.76
   4  -2  -1    1.19    0.96
   4   2  -1    0.96    0.81
   3  -2  -1   34.35    2.74
  -3  -2   1   43.90    3.02
   2  -2  -1  142.62    8.66
  -2  -2   1  110.95    8.89
  -1  -2   1 1267.98   84.61
   1  -2  -1 1298.62   84.59
   1   2  -1 1292.94   95.71
   0  -2  -1  843.49   55.94
   0   2  -1  831.87   63.21
   0   2   1  836.12   63.22
   0   2   1  896.88   60.60
   0  -2   1  843.74   55.95
   1  -2   1  860.47   53.99
   1   2   1  740.03   61.19
   1  -2   1  793.22   58.43
   1   2   1  872.13   58.41
  -1  -2  -1  834.22   53.99
   2  -2   1  269.97   18.66
   2   2   1  259.18   18.60
  -2  -2  -1  239.04   17.37
   2  -2   1  267.04   17.19
   3   2   1  104.66    7.31
   3  -2   1  109.58    7.31
   3  -2   1  111.14    8.03
   3   2   1  106.65    7.94
   4  -2   1    0.04    1.06
   4   2   1    1.56    0.93
   5   2   1   39.90    3.53
   5  -2   1   40.71    3.67
   5   3  -1    4.12    1.15
   5  -3  -1    4.92    1.38
   4  -3  -1   10.25    1.25
   4   3  -1   12.21    1.38
   4  -3  -1   10.53    1.53
   3   3  -1   49.59    3.82
  -3  -3   1   51.04    3.87
   3  -3  -1   47.94    3.53
   2  -3  -1   57.91    3.93
  -2  -3   1   54.24    4.14
   1  -3  -1  448.15   29.60
   1   3  -1  446.56   33.50
  -1  -3   1  451.50   29.61
   0   3  -1 1609.35  123.00
   0  -3  -1 1689.30  108.86
   0   3   1 1648.51  123.02
   0  -3   1 1676.57  108.86
  -1  -3  -1 1013.94   66.39
   1  -3   1 1037.95   66.40
   1   3   1 1065.00   71.80
   1   3   1  960.39   75.15
   1  -3   1  967.68   71.83
   2  -3   1   18.07    1.60
   2   3   1   15.27    1.50
  -2  -3  -1   17.99    1.60
   2  -3   1   17.94    1.45
   3   3   1  278.46   20.06
   3  -3   1  289.74   20.17
   3  -3   1  270.65   18.52
  -3  -3  -1  276.57   18.69
   4   3   1   16.66    1.91
   4  -3   1   20.77    2.18
   4  -3   1   20.67    1.85
   5   3   1    2.03    1.17
   5  -3   1    2.14    1.47
   5  -4  -1    1.45    1.31
   4  -4  -1    1.87    1.10
   4  -4  -1    2.45    1.03
   3   4  -1   45.65    3.26
   3  -4  -1   44.75    3.07
   3   4  -1   37.13    3.97
  -3  -4   1   28.82    3.29
   2   4  -1  115.35    8.55
  -2  -4   1  117.08    8.12
   2  -4  -1  114.78    7.99
   2   4  -1  129.41    9.36
  -1  -4   1  399.41   26.87
   1   4  -1  421.62   28.96
   1  -4  -1  402.85   26.86
   1   4  -1  400.96   30.38
   0  -4   1   27.18    2.02
   0  -4  -1   27.86    2.01
   0   4   1   28.03    2.30
   0   4  -1   27.31    2.24
   1  -4   1  445.09   28.83
   1  -4   1  417.27   31.13
   1   4   1  440.78   32.66
   1   4   1  449.07   31.08
  -1  -4  -1  430.49   28.81
   2  -4   1  616.75   44.64
   2  -4   1  616.51   41.25
   2   4   1  625.98   46.98
  -2  -4  -1  614.38   41.33
   2   4   1  651.67   44.58
   3   4   1    4.95    1.76
   3  -4   1    7.60    1.07
   3  -4   1    6.85    1.20
   3   4   1    7.65    1.03
   4  -4   1    0.68    1.19
   4  -4   1    0.18    0.90
   5  -4   1    3.00    1.56
   5  -5  -1    6.75    1.60
   5   5  -1    6.35    1.57
   4  -5  -1   21.06    2.15
   4   5  -1   12.64    2.36
   4  -5  -1   21.08    1.96
   3  -5  -1   11.91    1.35
  -3  -5   1   13.14    1.88
   3  -5  -1    8.80    1.39
   3   5  -1   14.68    2.07
  -2  -5   1    0.19    0.73
   2  -5  -1   -0.22    0.68
   2   5  -1    0.12    0.98
  -1  -5   1  215.96   14.46
   1   5  -1  217.15   16.34
   1  -5  -1  217.65   14.46
   0   5  -1  816.96   60.97
   0  -5  -1  816.38   53.97
   0  -5   1  821.23   53.97
   0   5   1  822.58   60.99
   1  -5   1  427.01   28.61
   1  -5   1  426.52   30.86
  -1  -5  -1  431.24   28.60
   1   5   1  446.53   32.40
   2  -5   1    9.90    1.18
   2  -5   1   11.13    1.21
  -2  -5  -1   11.91    1.28
   2   5   1   12.05    1.80
   3   5   1   38.21    4.18
   3  -5   1   44.22    3.57
   3  -5   1   43.01    3.21
   4   5   1   29.80    3.75
   4  -5   1   39.08    3.13
   4  -5   1   45.23    3.54
   5   5   1    0.20    1.21
   5  -5   1   -0.81    1.44
   5   6  -1   -0.54    1.27
   5  -6  -1   -0.40    1.36
   4  -6  -1    2.54    1.18
   4  -6  -1    3.39    1.28
   4   6  -1    1.79    1.64
   3  -6  -1    0.90    0.95
  -3  -6   1    2.12    1.35
   3   6  -1    0.71    1.40
   3  -6  -1   -0.64    0.93
   2  -6  -1  156.27   11.17
  -2  -6   1  160.84   11.27
   2   6  -1  182.49   12.82
   1   6  -1   49.62    4.19
  -1  -6   1   53.90    3.74
   1  -6  -1   51.94    3.71
   0  -6  -1   11.34    1.14
   0   6   1   11.55    1.30
   0  -6   1   12.33    1.21
   0   6  -1   12.18    1.32
   1   6   1    2.29    0.91
  -1  -6  -1    0.78    0.61
   1  -6   1   -0.30    0.69
   2   6   1  281.32   19.83
   2  -6   1  251.81   17.30
  -2  -6  -1  257.99   17.37
   2  -6   1  249.51   18.65
   3   6   1   18.11    2.58
   3  -6   1   18.41    1.98
   3  -6   1   18.98    1.83
   4  -6   1    1.69    1.14
   4   6   1   -1.07    1.47
   4  -6   1   -0.30    1.24
   5   6   1    0.22    1.33
   4  -7  -1   20.46    2.31
   4   7  -1   18.53    2.66
   4  -7  -1   23.03    2.19
   3  -7  -1    1.59    1.07
   3   7  -1    2.64    1.58
   2   7  -1   53.70    4.46
   2  -7  -1   49.11    3.83
  -2  -7   1   52.29    3.95
  -1  -7   1   21.20    1.99
   1  -7  -1   23.62    2.02
   1   7  -1   21.60    2.19
   0  -7  -1  151.26   10.55
   0  -7   1  155.61   10.56
   0   7   1  158.84   11.94
   0   7  -1  159.05   11.92
   1   7   1  127.78    9.73
   1  -7   1  123.21    8.58
  -1  -7  -1  125.31    8.57
  -2  -7  -1   13.70    1.59
   2  -7   1   13.46    1.58
   2   7   1   17.81    2.14
   3   7   1    3.07    1.82
   3  -7   1    1.49    1.14
   4  -7   1    5.69    1.39
   4  -7   1    4.96    1.51
   4   7   1    2.10    1.72
   4   8  -1    0.72    1.68
   4  -8  -1   -0.81    1.28
   3  -8  -1    0.89    1.21
   3   8  -1    0.66    1.69
   2   8  -1  108.58    8.49
   2  -8  -1  101.14    7.47
  -2  -8   1  111.97    7.62
  -1  -8   1    9.81    1.25
   1  -8  -1    5.01    1.21
   1   8  -1    7.74    1.31
   0  -8  -1    0.61    0.90
   0   8  -1    0.97    1.05
   0  -8   1    0.61    0.91
   0   8   1    1.99    1.11
   1   8   1    4.46    1.25
   1  -8   1    3.78    1.11
  -1  -8  -1    4.34    1.06
   2   8   1  138.00    9.74
   2  -8   1  118.72    8.40
  -2  -8  -1  109.37    8.43
   3  -8   1    1.80    1.24
   3   8   1    0.57    1.80
   4  -8   1    1.06    1.50
   4   8   1    1.51    1.81
   3  -9  -1   -0.15    1.32
   3   9  -1   -0.42    1.62
  -2  -9   1    1.06    1.32
   2  -9  -1    1.86    1.25
   2   9  -1    2.77    1.43
  -1  -9   1    4.25    1.24
   1  -9  -1    6.71    1.35
   1   9  -1    6.13    1.39
   0   9   1   55.81    4.64
   0   9  -1   53.06    4.61
   0  -9  -1   52.03    4.09
   0  -9   1   54.48    4.12
   1   9   1   12.07    1.85
  -1  -9  -1   11.77    1.56
   1  -9   1   12.15    1.66
   2   9   1    2.33    1.60
  -2  -9  -1    2.70    1.23
   2  -9   1    0.16    1.21
   3  -9   1    1.83    1.43
   3   9   1    3.35    1.97
   3  10  -1    0.40    1.86
   2  10  -1   21.35    2.51
   2 -10  -1   15.40    2.12
  -2 -10   1   19.10    2.36
  -1 -10   1    6.76    1.49
   1  10  -1    8.22    1.64
   1 -10  -1    6.80    1.57
   0  10   1    2.08    1.47
   0  10  -1    2.07    1.29
   0 -10  -1    0.16    1.11
   0 -10   1    3.02    1.35
  -1 -10  -1    5.44    1.49
   1 -10   1    6.35    1.52
   1  10   1    6.03    1.68
   2  10   1   15.57    2.56
   2 -10   1   15.26    2.04
   3  10   1    1.42    2.04
  -2 -11   1    0.22    1.55
   2  11  -1   -1.66    1.75
   1  11  -1    1.46    1.54
   1 -11  -1    0.57    1.50
  -1 -11   1    0.75    1.46
   0 -11   1   16.92    2.15
   0 -11  -1   12.34    2.02
   0  11   1   16.13    2.24
   1 -11   1    5.29    1.71
  -1 -11  -1    4.12    1.56
   1  11   1    6.54    1.87
   5   0  -2   -0.88    0.85
   4   0  -2  144.61    9.76
   3   0  -2    0.58    0.52
   2   0  -2  118.45    7.98
   1   0  -2   -0.35    0.29
   1   0   2   -1.56    0.16
   1   0   2   -1.86    0.22
   2   0   2   29.72    2.37
   2   0   2   30.19    2.10
   3   0   2   -0.49    0.63
   3   0   2   -0.70    0.41
   4   0   2   95.15    7.24
   5   0   2   -1.30    1.11
   5   1  -2   -0.08    0.83
   5  -1  -2   -0.03    0.94
   4   1  -2   -0.42    0.67
   4  -1  -2   -0.75    0.67
   3  -1  -2    0.22    0.54
   3   1  -2   -0.25    0.61
  -2  -1   2  935.19   58.02
   2  -1  -2  825.32   57.85
   1  -1  -2  635.92   40.69
  -1  -1   2  598.31   40.86
   0   1  -2  191.17   13.36
   0   1   2  171.96   12.80
   0  -1  -2  174.96   11.82
   0  -1   2  171.49   11.83
   0   1   2  172.98   13.38
   1  -1   2  199.63   12.42
  -1  -1  -2  162.46   12.47
   1  -1   2  186.51   13.47
   1   1   2  197.49   13.46
   2  -1   2  872.18   56.83
   2   1   2  847.55   61.55
   2   1   2  892.47   56.84
   2  -1   2  842.82   61.56
   3  -1   2   19.34    1.93
   3   1   2   18.05    1.85
   3  -1   2   22.73    1.59
   3   1   2   17.88    1.51
   4  -1   2   17.58    1.95
   4   1   2   17.16    1.86
   5  -1   2    7.37    1.57
   5   1   2    8.10    1.52
   5   2  -2    0.13    0.86
   5  -2  -2    0.73    1.00
   4  -2  -2   98.72    6.19
   4   2  -2   80.22    6.64
   3  -2  -2    6.31    0.88
  -3  -2   2   10.50    1.30
   2  -2  -2    4.46    0.61
   1   2  -2  528.69   37.78
   1  -2  -2  492.71   33.35
  -1  -2   2  498.24   33.39
   0   2  -2 2161.25  163.28
   0   2   2 2099.41  156.48
   0   2   2 2205.11  163.31
   0  -2   2 2241.59  144.51
   0  -2  -2 2277.89  144.51
   1  -2   2    7.73    0.69
   1  -2   2    7.49    0.75
  -1  -2  -2    7.87    0.69
   1   2   2    7.34    0.72
   1   2   2    5.50    1.02
   2  -2   2  148.32    9.61
  -2  -2  -2  146.13    9.76
   2  -2   2  138.91   10.44
   2   2   2  143.07   10.41
   3   2   2   11.19    1.31
   3  -2   2   13.15    1.47
   3  -2   2   13.44    1.16
   4  -2   2   78.86    5.91
   4   2   2   71.14    5.74
   5  -2   2    2.35    1.40
   5   2   2    1.42    1.21
   5  -3  -2    0.98    1.14
   5   3  -2    2.38    0.99
   4   3  -2    2.14    0.78
   4  -3  -2    2.43    0.91
  -3  -3   2  129.01    9.57
   3  -3  -2  142.67    9.28
   2  -3  -2  479.19   32.04
  -2  -3   2  492.29   32.28
   1   3  -2   31.32    2.47
   1  -3  -2   28.48    2.16
  -1  -3   2   30.38    2.18
   0   3  -2  516.61   40.16
   0   3   2  536.29   38.43
   0   3   2  555.97   40.21
   0  -3  -2  537.17   35.55
   0  -3   2  553.71   35.57
   1   3   2   20.20    1.53
   1  -3   2   19.32    1.59
   1  -3   2   20.31    1.51
  -1  -3  -2   21.00    1.49
   1   3   2   18.27    1.91
   2  -3   2  202.12   13.47
   2  -3   2  198.78   14.60
   2   3   2  206.41   14.56
   3  -3   2   15.83    1.69
   3   3   2   14.66    1.53
   3  -3   2   16.02    1.45
   4  -3   2    4.87    1.34
   4   3   2    4.76    1.15
   5   3   2   12.13    1.77
   5  -3   2   11.45    1.98
   5  -4  -2    3.17    1.29
   4  -4  -2   35.57    3.18
   4  -4  -2   36.05    2.85
   3   4  -2   33.06    2.64
   3   4  -2   32.45    3.33
  -3  -4   2   22.76    2.80
   3  -4  -2   36.03    2.54
  -2  -4   2  177.68   12.37
   2   4  -2  200.52   14.08
   2  -4  -2  173.70   12.22
   1  -4  -2 1280.72   82.59
  -1  -4   2 1229.97   82.59
   1   4  -2 1255.09   93.32
   0   4  -2  426.59   32.79
   0   4   2  456.33   32.85
   0  -4  -2  441.13   29.04
   0  -4   2  436.80   29.05
   1  -4   2    9.17    0.87
  -1  -4  -2   10.36    0.89
   1  -4   2    9.21    0.91
   1   4   2    8.80    1.13
   1   4   2    9.00    0.86
   2   4   2    0.54    0.47
   2  -4   2   -0.55    0.60
   2   4   2    2.22    1.24
   2  -4   2    1.02    0.61
  -2  -4  -2    1.58    0.68
   3  -4   2   79.99    6.11
   3   4   2   81.14    6.01
   3  -4   2   78.72    5.57
   4  -4   2   80.48    6.34
   5  -4   2    0.78    1.57
   5  -5  -2   -0.38    1.17
   5   5  -2   -0.02    1.05
   4  -5  -2    1.76    1.08
   4   5  -2    0.10    1.27
   4  -5  -2    1.21    1.03
  -3  -5   2   56.68    4.96
   3   5  -2   63.39    5.46
   3  -5  -2   64.68    4.50
  -2  -5   2   19.25    1.73
   2  -5  -2   16.36    1.58
   2   5  -2   18.92    1.99
  -1  -5   2  240.32   15.96
   1  -5  -2  245.18   15.95
   1   5  -2  233.50   17.99
   0  -5  -2   27.08    2.06
   0   5   2   27.19    2.39
   0  -5   2   26.65    2.08
   0   5  -2   27.24    2.29
   1   5   2  427.21   30.31
  -1  -5  -2  400.74   26.69
   1  -5   2  402.91   28.81
   1  -5   2  385.53   26.70
  -2  -5  -2   65.27    4.58
   2   5   2   70.25    5.57
   2  -5   2   62.50    4.83
   2  -5   2   61.13    4.50
   3  -5   2    0.09    0.91
   3  -5   2    1.02    0.91
   3   5   2    0.69    1.53
   4  -5   2   -1.64    1.03
   4  -5   2   -0.90    1.20
   4   5   2    0.08    1.43
   5   5   2    2.10    1.37
   5  -5   2    4.32    1.78
   4  -6  -2    0.55    1.09
   4   6  -2    1.11    1.36
   4  -6  -2   -0.05    1.07
   3   6  -2   14.59    2.01
   3  -6  -2   10.45    1.48
  -3  -6   2   14.02    2.02
   3  -6  -2   13.87    1.51
  -2  -6   2   53.79    4.05
   2  -6  -2   50.74    3.89
   2   6  -2   57.92    4.56
   1  -6  -2  204.26   13.28
   1   6  -2  190.65   14.95
  -1  -6   2  199.78   13.29
   0  -6  -2  339.88   22.76
   0   6  -2  342.47   25.70
   0   6   2  348.86   25.76
   0  -6   2  341.93   22.78
   1   6   2  220.80   16.05
   1  -6   2  209.56   14.12
  -1  -6  -2  203.65   14.09
  -2  -6  -2   18.01    1.67
   2   6   2   19.89    2.28
   2  -6   2   14.31    1.56
   2  -6   2   15.97    1.60
   3  -6   2   74.40    5.71
   3  -6   2   71.69    5.24
   3   6   2   74.75    6.53
   4  -6   2   30.22    2.60
   4  -6   2   31.52    3.01
   4   6   2   23.96    3.26
   4  -7  -2    1.08    1.20
   4  -7  -2    0.61    1.21
   4   7  -2   -0.83    1.51
   3  -7  -2   60.41    4.74
  -3  -7   2   67.03    5.27
   3   7  -2   69.12    5.66
   2  -7  -2   -0.25    0.80
   2   7  -2    1.16    1.06
  -2  -7   2    0.20    0.89
   1   7  -2   12.33    1.47
  -1  -7   2   14.02    1.42
   1  -7  -2   12.69    1.42
   0  -7   2   10.75    1.23
   0   7  -2   12.01    1.43
   0  -7  -2   10.34    1.19
   0   7   2   11.95    1.50
   1   7   2  215.91   16.08
   1  -7   2  214.99   14.17
  -1  -7  -2  202.18   14.13
   2   7   2    3.65    1.59
   2  -7   2    2.65    1.03
  -2  -7  -2    3.71    1.10
   3  -7   2    2.54    1.12
   3   7   2    3.58    1.94
   4   7   2    0.32    1.71
   4  -7   2   -1.34    1.26
   4  -7   2    1.07    1.39
   4  -8  -2    1.27    1.34
   3  -8  -2    3.64    1.28
   3   8  -2    2.91    1.53
   2  -8  -2   76.26    5.67
  -2  -8   2   79.36    5.78
   2   8  -2   81.15    6.41
   1  -8  -2   34.29    2.89
  -1  -8   2   37.84    2.93
   1   8  -2   34.63    3.15
   0   8   2    5.26    1.34
   0  -8  -2    4.83    1.07
   0  -8   2    5.74    1.12
   0   8  -2    6.15    1.26
  -1  -8  -2   69.66    5.19
   1  -8   2   72.17    5.23
   1   8   2   76.78    6.01
   2  -8   2    1.89    1.14
  -2  -8  -2    1.42    1.06
   2   8   2    2.51    1.57
   3   8   2   16.36    2.80
   3  -8   2   17.07    1.95
   4   8   2   -2.31    1.86
   4  -8   2   -0.20    1.33
   3  -9  -2   12.49    1.81
   3   9  -2   11.51    2.16
   2   9  -2   -0.06    1.27
   2  -9  -2    1.20    1.23
  -2  -9   2    1.45    1.19
   1  -9  -2   23.70    2.32
  -1  -9   2   26.43    2.32
   1   9  -2   23.65    2.48
   0  -9  -2    0.64    1.03
   0   9   2    1.35    1.35
   0   9  -2   -0.37    1.08
   0  -9   2    0.57    1.09
   1   9   2  129.08    9.51
   1  -9   2  112.45    8.29
  -1  -9  -2  117.52    8.31
   2   9   2    1.76    1.73
   2  -9   2    1.16    1.26
   3  -9   2    5.22    1.53
   3   9   2    4.85    2.37
   3  10  -2    1.21    1.64
  -2 -10   2   -1.28    1.32
   2 -10  -2   -0.84    1.16
   2  10  -2   -0.75    1.48
   1  10  -2   26.05    2.71
  -1 -10   2   25.50    2.59
   1 -10  -2   25.17    2.52
   0 -10   2   -0.20    1.21
   0  10   2    1.67    1.56
   0 -10  -2    0.76    1.21
   1  10   2   -0.39    1.50
   1 -10   2   -0.68    1.33
  -1 -10  -2    0.20    1.21
   2 -10   2    4.32    1.57
   2  10   2    5.26    2.00
   2  11  -2    5.54    1.79
  -2 -11   2    7.92    1.99
   1 -11  -2    2.04    1.52
   1  11  -2   -0.52    1.59
  -1 -11   2    0.55    1.52
   0  11   2    7.77    1.96
   0 -11   2   10.26    1.85
   0 -11  -2    9.50    1.80
   1 -11   2    0.94    1.53
  -1 -11  -2    2.08    1.47
   1  11   2    0.86    1.75
   5   0  -3    2.64    0.92
   4   0  -3    0.57    0.68
   3   0  -3  203.11   13.59
   2   0  -3    0.30    0.52
   1   0  -3   44.21    3.41
  -1   0   3   43.04    3.39
   0   0   3    0.44    0.26
   0   0   3    0.63    0.25
   1   0   3 1572.68  114.70
   1   0   3 1649.07  106.04
   2   0   3   -0.04    0.27
   2   0   3   -0.28    0.39
   3   0   3  125.16    8.99
   3   0   3  119.56    8.16
   4   0   3   -0.32    0.98
   5   0   3    2.06    1.33
   5   1  -3    6.97    1.14
   5  -1  -3    7.22    1.23
   4   1  -3   13.05    1.34
   4  -1  -3   13.85    1.34
   3  -1  -3   40.23    3.09
   3   1  -3   45.86    3.29
  -2  -1   3    4.25    0.85
   2  -1  -3    3.99    0.61
   1  -1  -3 9999.19  598.22
  -1  -1   3 8209.11  598.04
   0   1   3  229.12   18.19
   0  -1   3  258.86   16.80
   0  -1  -3  260.04   16.79
   0   1   3  256.12   19.00
   0  -1   3  264.00   18.24
   1   1   3  199.10   14.04
   1  -1   3  193.32   14.05
  -1  -1  -3  195.09   13.00
   1  -1   3  195.06   12.95
   2  -1   3  210.46   13.36
   2  -1   3  204.84   14.54
   2   1   3  186.94   13.33
   2   1   3  206.13   14.53
   3  -1   3  561.67   35.99
   3   1   3  523.52   39.04
   3  -1   3  551.65   39.08
   4  -1   3    3.20    1.17
   4   1   3    4.32    1.11
   5  -1   3    1.13    1.34
   5   1   3    1.22    1.23
   5   2  -3    2.89    0.93
   5  -2  -3    3.63    1.07
   4  -2  -3    6.13    0.99
   3  -2  -3  298.64   21.23
  -3  -2   3  345.82   21.54
  -2  -2   3  101.20    7.88
   2  -2  -3  119.68    7.58
  -1  -2   3   62.12    4.22
   1  -2  -3   58.16    4.15
   1   2  -3   63.18    4.73
   0  -2   3   12.57    1.02
   0  -2   3   13.76    1.13
   0   2  -3   13.08    1.11
   0   2   3   14.29    1.06
   0  -2  -3   12.67    0.99
   0   2   3   14.23    1.19
  -1  -2  -3 2900.31  194.02
   1  -2   3 2870.55  209.96
   1   2   3 3011.20  209.95
   1  -2   3 3029.59  194.00
   2  -2   3  223.00   14.48
   2  -2   3  204.75   15.71
  -2  -2  -3  226.77   14.57
   2   2   3  219.40   15.69
   3  -2   3   11.59    1.06
   3  -2   3    9.83    1.27
   3   2   3    8.34    1.15
   4   2   3    8.57    1.39
   4  -2   3   10.65    1.59
   5  -2   3    5.03    1.60
   5   2   3    3.56    1.37
   5   3  -3    3.48    0.98
   5  -3  -3    2.28    1.12
   4   3  -3   13.93    1.46
   4  -3  -3   15.12    1.50
  -3  -3   3    1.37    1.04
   3  -3  -3    0.72    0.68
  -2  -3   3   34.19    2.61
   2   3  -3   30.46    2.98
   2  -3  -3   27.80    2.25
   1  -3  -3  856.17   55.17
  -1  -3   3  818.46   55.19
   1   3  -3  839.71   62.33
   0   3  -3   43.87    3.32
   0   3   3   44.72    3.41
   0  -3  -3   43.74    2.96
   0  -3   3   43.63    2.97
   0   3   3   40.73    3.12
   1   3   3  186.26   15.21
   1  -3   3  203.27   14.37
   1  -3   3  202.91   13.30
   1   3   3  196.90   14.33
  -1  -3  -3  210.76   13.28
  -2  -3  -3    6.23    0.85
   2  -3   3    6.03    0.85
   2  -3   3    6.66    0.75
   2   3   3    6.74    0.77
   3   3   3  144.04   10.54
   3  -3   3  144.01    9.70
   3  -3   3  144.56   10.62
   4   3   3    9.11    1.40
   4  -3   3    8.29    1.56
   5   3   3    2.86    1.35
   5  -3   3    3.98    1.66
   5  -4  -3    7.42    1.43
   4  -4  -3    4.21    1.03
  -3  -4   3  100.70    8.34
   3   4  -3  129.42    9.32
   2   4  -3  178.16   12.46
  -2  -4   3  162.91   11.04
   2  -4  -3  148.08   10.86
  -1  -4   3   62.94    4.35
   1   4  -3   62.19    4.85
   1  -4  -3   63.23    4.32
   0   4  -3    2.67    0.53
   0  -4  -3    2.02    0.50
   0  -4   3    2.12    0.48
   0   4   3    2.77    0.66
   0  -4   3    4.44    0.53
   1  -4   3  642.86   46.78
   1  -4   3  650.99   43.27
  -1  -4  -3  643.10   43.25
   1   4   3  707.92   46.78
   1   4   3  636.61   49.06
   2  -4   3  205.89   14.67
   2  -4   3  204.71   13.55
  -2  -4  -3  205.42   13.62
   2   4   3  185.35   15.73
   2   4   3  209.70   14.60
   3  -4   3    0.96    0.74
   3  -4   3    0.10    0.89
   3   4   3   -0.98    1.41
   3   4   3    1.49    0.75
   4  -4   3    7.70    1.58
   5  -4   3    4.85    1.80
   5  -5  -3    2.47    1.25
   4  -5  -3   19.94    2.06
   4   5  -3   16.74    2.36
   4  -5  -3   22.09    2.06
   3  -5  -3    6.10    1.11
   3   5  -3    6.78    1.59
  -3  -5   3    6.75    1.67
  -2  -5   3   34.35    2.66
   2  -5  -3   30.06    2.49
   2   5  -3   33.03    2.94
   1   5  -3  128.63   10.37
  -1  -5   3  142.92    9.27
   1  -5  -3  140.99    9.24
   0  -5  -3  454.12   29.72
   0  -5   3  434.99   29.73
   0   5  -3  448.98   33.56
   0   5   3  461.81   33.64
   1  -5   3    7.54    0.88
   1  -5   3    6.99    0.81
  -1  -5  -3    7.98    0.85
   1   5   3    9.28    1.23
   2   5   3  153.84   11.65
   2  -5   3  141.34   10.68
   2  -5   3  145.15    9.91
  -2  -5  -3  150.48    9.97
   3  -5   3   38.93    2.90
   3  -5   3   37.76    3.22
   3   5   3   33.60    3.88
   4   5   3    4.38    1.78
   4  -5   3    8.03    1.61
   5  -5   3   -0.29    1.66
   5   5   3   -0.07    1.28
   4  -6  -3    0.58    1.03
   4   6  -3    2.05    1.44
   4  -6  -3    1.27    1.17
   3  -6  -3    9.23    1.38
  -3  -6   3   10.66    1.88
   3   6  -3   11.47    1.76
   2   6  -3  294.33   21.57
  -2  -6   3  291.85   19.18
   2  -6  -3  271.89   19.05
  -1  -6   3   46.92    3.35
   1   6  -3   45.39    3.72
   1  -6  -3   45.03    3.32
   0   6  -3  182.38   13.49
   0  -6  -3  172.10   11.95
   0  -6   3  175.71   11.97
   0   6   3  183.69   13.57
  -1  -6  -3   62.94    4.41
   1  -6   3   62.82    4.45
   1   6   3   62.65    5.20
   2   6   3   88.88    7.10
  -2  -6  -3   86.72    5.94
   2  -6   3   80.92    6.27
   2  -6   3   82.70    5.87
   3   6   3   19.38    2.81
   3  -6   3   19.16    1.91
   3  -6   3   20.52    2.07
   4  -6   3   16.13    2.08
   4   6   3   11.05    2.34
   4  -6   3   15.57    1.85
   4  -7  -3    6.84    1.40
   4  -7  -3    7.38    1.49
   3   7  -3    3.18    1.39
   3  -7  -3    2.65    1.13
  -3  -7   3    3.30    1.57
   2  -7  -3   -0.51    0.88
  -2  -7   3    0.86    0.93
   2   7  -3    0.72    0.98
   1  -7  -3    2.94    0.93
   1   7  -3    2.07    0.83
  -1  -7   3    3.14    0.90
   0  -7  -3  139.64    9.68
   0  -7   3  135.87    9.69
   0   7   3  148.35   11.02
   0   7  -3  147.47   10.93
   1   7   3   11.08    1.63
  -1  -7  -3    9.84    1.22
   1  -7   3    9.23    1.19
   2  -7   3   15.38    1.71
   2   7   3   17.86    2.32
  -2  -7  -3   17.40    1.78
   3  -7   3    7.43    1.39
   3   7   3    8.86    2.35
   4   7   3   11.00    2.37
   4  -7   3   11.70    1.69
   4  -8  -3    1.67    1.42
   3  -8  -3    3.06    1.30
   3   8  -3    5.15    1.60
  -3  -8   3    6.88    1.72
  -2  -8   3  102.18    7.22
   2   8  -3  100.72    7.94
   2  -8  -3   99.33    7.08
  -1  -8   3    1.20    0.95
   1  -8  -3    1.32    1.01
   1   8  -3    1.31    0.94
   0  -8  -3  121.04    8.23
   0   8  -3  119.60    9.25
   0  -8   3  115.98    8.25
   0   8   3  121.17    9.35
   1  -8   3   85.38    5.97
   1   8   3   87.79    6.90
  -1  -8  -3   80.72    5.94
   2  -8   3   31.74    2.89
   2   8   3   37.83    3.74
   3   8   3   -0.18    2.14
   3  -8   3   -0.94    1.22
   4   8   3    7.82    2.32
   4  -8   3    6.10    1.57
   3  -9  -3    4.15    1.45
   3   9  -3    2.39    1.54
  -2  -9   3    2.30    1.25
   2   9  -3    1.84    1.32
   2  -9  -3    0.57    1.08
   1   9  -3    0.92    1.12
  -1  -9   3    0.04    1.06
   1  -9  -3    0.42    1.13
   0  -9  -3   52.14    3.89
   0  -9   3   46.29    3.82
   0   9  -3   48.23    4.26
   0   9   3   57.52    4.57
   1  -9   3    6.64    1.45
  -1  -9  -3   10.33    1.45
   1   9   3    9.34    1.83
   2   9   3   25.74    2.95
   2  -9   3   17.75    2.05
   3   9   3   -1.94    2.03
   3  -9   3   -0.62    1.36
  -2 -10   3    5.27    1.55
   2  10  -3    2.20    1.43
   2 -10  -3    2.32    1.32
   1  10  -3    1.57    1.40
   1 -10  -3   -1.05    1.27
  -1 -10   3   -0.47    1.22
   0 -10   3    1.65    1.32
   0  10   3    3.02    1.70
   0 -10  -3    2.00    1.25
  -1 -10  -3    3.00    1.33
   1 -10   3    2.34    1.39
   1  10   3    3.92    1.75
   2 -10   3   15.67    2.20
   2  10   3   22.78    2.90
  -2 -11   3    5.44    1.84
   2  11  -3    6.44    1.72
   1  11  -3   -0.47    1.46
  -1 -11   3    1.94    1.51
   1 -11  -3    1.05    1.54
   0  11   3   10.39    2.16
   0 -11  -3   12.99    1.94
   0 -11   3   10.88    1.93
   1  11   3    2.49    1.85
  -1 -11  -3    0.82    1.42
   1 -11   3    3.68    1.68
   5   0  -4   -0.45    0.74
   4   0  -4   25.20    2.16
   3   0  -4    0.63    0.64
   2   0  -4  712.85   47.07
  -1   0   4    0.26    0.36
   0   0   4 1736.43  109.07
   0   0   4 1580.77  118.02
   1   0   4   -0.68    0.24
   1   0   4   -0.47    0.13
   2   0   4 1743.26  110.44
   2   0   4 1617.52  119.60
   3   0   4   -1.02    0.64
   4   0   4   77.18    6.02
   5   0   4   -0.61    1.29
   5   1  -4   -0.24    0.71
   5  -1  -4   -0.92    0.78
   4  -1  -4    3.08    0.84
   4   1  -4    4.13    0.90
   3   1  -4   70.90    4.87
   3  -1  -4   63.45    4.69
   2  -1  -4  496.70   33.39
  -2  -1   4  515.35   33.61
   1  -1  -4  889.03   57.25
  -1  -1   4  848.22   57.43
   0  -1   4  173.57   10.62
   0   1   4  163.57   12.01
   0   1   4  133.86   11.51
   0  -1   4  153.59   11.57
   0  -1  -4  175.75   10.60
   1  -1   4  122.97    8.95
   1  -1   4  124.78    8.22
   1   1   4  121.27    8.93
   2   1   4  555.32   38.76
   2  -1   4  560.82   35.74
   2  -1   4  526.68   38.76
   2   1   4  529.15   35.71
   3  -1   4    4.72    1.00
   3  -1   4    6.85    0.76
   3   1   4    5.93    1.01
   4  -1   4  105.40    7.99
   4   1   4  104.74    7.93
   5  -1   4   -1.45    1.28
   5   1   4    0.50    1.30
   5  -2  -4    0.20    0.85
   5   2  -4    0.53    0.75
   4   2  -4   47.64    3.62
   4  -2  -4   39.77    3.26
   3  -2  -4   45.88    3.49
  -3  -2   4   52.51    3.94
  -2  -2   4  369.39   25.12
   2  -2  -4  379.27   24.80
   1   2  -4   69.78    5.31
   1  -2  -4   67.47    4.72
  -1  -2   4   71.75    4.80
   0   2   4 2011.67  135.81
   0  -2   4 1852.61  125.47
   0  -2   4 1881.29  135.85
   0   2   4 1913.80  141.82
   0  -2  -4 1886.38  125.46
   1   2   4  126.93   11.63
   1   2   4  152.28   10.90
   1  -2   4  154.13   10.93
  -1  -2  -4  158.50   10.05
   1  -2   4  158.35   10.09
  -2  -2  -4  895.53   58.51
   2   2   4  906.51   63.33
   2  -2   4  857.62   63.35
   2  -2   4  895.50   58.48
   3   2   4   37.07    3.08
   3  -2   4   38.87    2.75
   3  -2   4   37.36    3.14
   4   2   4   40.40    3.52
   4  -2   4   41.91    3.63
   5  -2   4    6.27    1.77
   5   2   4    8.25    1.62
   5  -3  -4    0.88    0.97
   5   3  -4    1.09    0.78
   4  -3  -4    0.25    0.81
  -3  -3   4   17.90    2.18
   3  -3  -4   23.79    1.87
   2  -3  -4  617.68   43.65
  -2  -3   4  675.59   43.94
   2   3  -4  696.46   49.51
   1  -3  -4    4.45    0.60
   1   3  -4    4.68    0.60
  -1  -3   4    5.69    0.65
   0   3   4  629.77   45.52
   0  -3  -4  608.07   40.22
   0   3   4  628.11   43.50
   0   3  -4  606.87   45.43
   0  -3   4  605.58   40.25
   0  -3   4  587.54   43.56
   1  -3   4 2007.54  138.16
  -1  -3  -4 2014.02  127.65
   1   3   4 2011.44  138.15
   1  -3   4 1994.49  127.68
   1   3   4 1678.06  144.45
   2  -3   4  276.75   18.19
   2  -3   4  269.81   19.72
   2   3   4  277.13   19.68
   3   3   4    0.61    0.71
   3  -3   4    0.92    0.70
   3  -3   4    0.44    0.84
   4   3   4   65.13    5.19
   4  -3   4   66.68    5.35
   5   3   4    6.86    1.57
   5  -3   4    4.87    1.79
   5  -4  -4    0.42    1.03
   4  -4  -4    5.51    1.10
  -3  -4   4   29.64    3.09
   3   4  -4   29.52    3.13
   3  -4  -4   34.74    2.55
   2  -4  -4   15.57    1.49
   2   4  -4   20.80    1.95
  -2  -4   4   18.15    1.75
   1  -4  -4  616.53   39.77
  -1  -4   4  598.22   39.79
   1   4  -4  594.40   44.88
   0   4   4 1509.99  114.58
   0   4  -4 1683.70  119.70
   0  -4  -4 1572.08  105.93
   0  -4   4 1636.49  105.97
   0   4   4 1656.54  119.78
   1  -4   4    0.64    0.44
   1   4   4    0.75    0.82
   1  -4   4    0.11    0.39
   1   4   4    0.88    0.47
  -1  -4  -4    0.56    0.40
  -2  -4  -4  175.46   11.59
   2  -4   4  177.85   11.54
   2   4   4  177.00   12.42
   2  -4   4  175.01   12.49
   2   4   4  150.18   13.43
   3  -4   4  187.97   12.45
   3  -4   4  176.06   13.53
   3   4   4  191.72   13.46
   4  -4   4   21.49    2.40
   5  -4   4   -1.85    1.58
   5  -5  -4    2.80    1.19
   5  -5  -4    4.45    1.30
   4  -5  -4    0.51    1.02
   4   5  -4   -0.46    1.22
  -3  -5   4   48.99    4.44
   3  -5  -4   47.55    3.80
   3   5  -4   59.10    4.59
   2   5  -4  180.66   13.91
   2  -5  -4  182.96   12.31
  -2  -5   4  186.65   12.45
   1  -5  -4    0.33    0.61
   1   5  -4    0.29    0.54
  -1  -5   4    0.50    0.63
   0  -5  -4   55.07    3.91
   0   5  -4   58.05    4.40
   0   5   4   58.97    4.55
   0  -5   4   52.53    3.94
   1   5   4  686.69   50.21
  -1  -5  -4  653.62   44.23
   1  -5   4  674.83   44.27
   1  -5   4  670.56   47.82
   2  -5   4   48.87    3.93
   2   5   4   56.95    4.77
  -2  -5  -4   54.73    3.73
   2  -5   4   47.37    3.65
   3  -5   4   11.98    1.46
   3  -5   4   11.13    1.34
   3   5   4    4.39    1.92
   4  -5   4    1.03    1.32
   4   5   4    0.63    1.58
   5   5   4    1.59    1.47
   5  -5   4    2.57    1.79
   5  -6  -4    4.38    1.49
   4  -6  -4    4.68    1.27
   4  -6  -4    3.38    1.11
  -3  -6   4   -0.98    1.25
   3   6  -4    0.12    1.24
   3  -6  -4   -0.32    0.90
   2   6  -4   66.68    5.24
   2  -6  -4   61.44    4.64
  -2  -6   4   67.45    4.80
  -1  -6   4  276.12   17.99
   1   6  -4  261.49   20.20
   1  -6  -4  271.38   17.94
   0   6  -4  126.68    9.34
   0  -6   4  119.45    8.31
   0   6   4  126.22    9.46
   0  -6  -4  117.05    8.26
  -1  -6  -4    2.18    0.70
   1  -6   4    2.61    0.79
   1   6   4    2.66    1.11
  -2  -6  -4   20.08    1.76
   2  -6   4   16.42    1.68
   2  -6   4   17.76    1.71
   2   6   4   20.02    2.53
   3  -6   4   99.43    6.85
   3   6   4   87.94    8.30
   3  -6   4  102.73    7.44
   4   6   4    2.22    1.83
   4  -6   4    2.49    1.44
   4  -7  -4    0.01    1.21
   4  -7  -4   -0.52    1.00
  -3  -7   4   34.33    3.16
   3  -7  -4   27.34    2.61
   3   7  -4   30.43    3.09
   2  -7  -4   38.33    3.12
   2   7  -4   40.77    3.43
  -2  -7   4   40.86    3.28
   1   7  -4   13.09    1.47
   1  -7  -4   15.37    1.51
  -1  -7   4   13.39    1.49
   0  -7  -4   -0.63    0.77
   0   7  -4    0.48    0.83
   0  -7   4    1.01    0.83
   0   7   4   -0.16    1.02
   1   7   4  254.34   18.86
  -1  -7  -4  242.53   16.51
   1  -7   4  245.29   16.55
   2   7   4   22.32    2.80
   2  -7   4   21.19    2.00
   3   7   4    6.08    2.26
   3  -7   4    4.31    1.26
   4   7   4   -1.30    1.73
   4  -8  -4    0.61    1.32
   3   8  -4    1.64    1.24
  -3  -8   4    4.14    1.64
   3  -8  -4    2.08    1.24
   2   8  -4    8.66    1.40
   2  -8  -4    8.53    1.40
  -2  -8   4    9.25    1.51
   1  -8  -4   80.16    5.62
   1   8  -4   79.33    6.24
  -1  -8   4   76.22    5.64
   0   8   4   80.18    6.16
   0   8  -4   71.85    5.96
   0  -8  -4   76.39    5.37
   0  -8   4   73.39    5.39
   1   8   4    5.32    1.49
   1  -8   4    3.88    1.16
  -1  -8  -4    4.63    1.05
   2  -8   4    0.65    0.99
   2   8   4    2.04    1.74
   3  -8   4   23.00    2.32
   3   8   4   24.50    3.40
   4   8   4   -0.65    1.94
  -3  -9   4   23.52    2.84
   3  -9  -4   21.90    2.38
   2   9  -4    0.24    1.23
  -2  -9   4   -0.16    1.20
   2  -9  -4   -0.76    1.18
   1  -9  -4    0.37    1.14
   1   9  -4    0.22    1.05
  -1  -9   4   -0.85    1.05
   0   9   4   -0.59    1.37
   0  -9   4   -0.70    1.08
   0  -9  -4   -0.21    1.04
  -1  -9  -4   69.88    5.25
   1   9   4   74.73    6.18
   1  -9   4   72.22    5.31
   2  -9   4    0.55    1.23
   2   9   4    1.21    1.87
   3  -9   4    1.33    1.43
   3   9   4    2.66    2.30
  -2 -10   4    0.85    1.37
   2  10  -4    0.41    1.36
   2 -10  -4   -0.44    1.36
  -1 -10   4   24.71    2.43
   1  10  -4   22.38    2.51
   1 -10  -4   21.09    2.36
   0  10   4    5.74    1.75
   0 -10  -4    9.61    1.57
   0 -10   4    7.60    1.55
   1  10   4    5.87    1.87
  -1 -10  -4    2.42    1.44
   1 -10   4    4.31    1.49
   2 -10   4    2.10    1.50
   2  10   4    4.65    2.13
  -2 -11   4    6.17    1.78
   1  11  -4    0.52    1.57
   1 -11  -4    2.20    1.52
  -1 -11   4    0.52    1.48
   0  11   4    4.38    1.97
   0 -11   4    4.74    1.63
   0 -11  -4    4.96    1.59
   1  11   4    8.98    2.30
  -1 -11  -4    9.51    1.96
   1 -11   4    8.78    1.69
   4   0  -5   -0.60    0.78
   3   0  -5  280.70   18.77
   2   0  -5    0.51    0.64
  -1   0   5 3225.35  229.75
  -1   0   5 3764.55  248.56
   0   0   5   -0.08    0.37
   0   0   5    0.21    0.29
   1   0   5 4064.37  277.45
   1   0   5 4368.83  299.97
   2   0   5   -0.49    0.46
   2   0   5   -0.05    0.24
   3   0   5   14.62    1.52
   4   0   5   -0.51    1.00
   5   0   5   28.19    2.89
   4   1  -5   -0.65    0.91
   4  -1  -5    0.92    0.80
   3   1  -5    1.40    0.93
   3  -1  -5    1.30    0.73
   2  -1  -5   11.60    1.12
  -2  -1   5   12.90    1.47
  -1  -1   5  747.94   55.13
   1  -1  -5  798.40   51.00
  -1   1   5  768.57   55.14
  -1  -1   5  781.63   51.20
   0  -1  -5    4.12    0.38
   0  -1   5    3.29    0.59
   0   1   5    2.35    0.49
   0  -1   5    4.13    0.42
   0   1   5    2.88    0.46
   1  -1   5    1.77    0.40
   1   1   5    1.72    0.38
   1  -1   5    2.22    0.32
   2   1   5   19.52    1.68
   2  -1   5   18.05    1.71
   2  -1   5   18.98    1.39
   3  -1   5  388.13   27.40
   3   1   5  374.40   27.37
   4   1   5    3.19    1.13
   4  -1   5    2.49    1.18
   5  -1   5   -1.71    1.30
   5   1   5   -0.93    1.27
   5   2  -5    1.00    0.73
   4  -2  -5    2.33    1.00
   4   2  -5    5.16    1.43
  -3  -2   5  261.52   17.13
   3  -2  -5  243.43   16.77
  -2  -2   5   55.31    4.02
   2  -2  -5   49.11    3.59
  -1  -2   5   12.92    1.18
   1  -2  -5   11.30    1.02
  -1  -2   5   11.52    1.02
   1   2  -5   11.46    1.03
   0  -2  -5   64.85    4.32
   0   2   5   64.82    4.97
   0   2   5   64.59    4.72
   0  -2   5   63.89    4.81
   0  -2   5   63.88    4.36
   1   2   5  508.01   42.05
   1   2   5  576.19   40.05
   1  -2   5  576.03   37.01
  -1  -2  -5  569.64   36.97
   1  -2   5  574.90   40.07
   2  -2   5  127.41    9.16
   2   2   5  130.29    9.13
  -2  -2  -5  118.70    8.34
   2  -2   5  127.33    8.38
   3  -2   5   -0.27    0.75
   3  -2   5    0.54    0.58
   3   2   5   -0.07    0.68
   4   2   5   42.32    3.53
   4  -2   5   40.00    3.63
   5  -2   5   16.03    2.29
   5   2   5   15.82    2.10
   5  -3  -5    8.05    1.25
   5   3  -5    5.54    0.99
   4   3  -5   18.21    2.49
   4  -3  -5   12.14    1.44
  -3  -3   5    2.34    1.19
   3  -3  -5    2.48    0.82
   2  -3  -5  232.60   16.89
   2   3  -5  267.34   19.20
  -2  -3   5  266.53   17.22
  -1  -3   5  847.17   61.55
  -1  -3   5  874.68   56.99
   1   3  -5  861.06   64.28
   1  -3  -5  877.45   56.94
   0  -3   5  329.16   21.47
   0   3   5  350.33   23.19
   0   3   5  331.13   24.30
   0  -3   5  283.81   23.25
   0  -3  -5  328.10   21.43
   1   3   5   22.97    2.26
   1   3   5   23.67    1.86
   1  -3   5   23.01    1.72
   1  -3   5   22.27    1.85
  -1  -3  -5   23.93    1.66
   2  -3   5  197.46   14.45
   2   3   5  203.85   14.42
   2  -3   5  199.59   13.31
   3  -3   5  364.57   24.28
   3   3   5  375.85   26.34
   3  -3   5  359.73   26.39
   4   3   5   -0.85    0.95
   4  -3   5    0.06    1.18
   5   3   5   -1.34    1.28
   5  -3   5   -0.46    1.58
   5  -4  -5   -0.64    0.90
   5  -4  -5   -0.30    1.10
   4  -4  -5   10.81    1.30
   4   4  -5    4.83    1.36
  -4  -4   5    9.11    1.76
   3   4  -5   41.49    3.76
  -3  -4   5   40.74    3.66
   3  -4  -5   40.97    3.12
   2   4  -5  107.74    8.17
  -2  -4   5  112.85    7.45
   2  -4  -5   99.71    7.20
  -1  -4   5    3.14    0.66
   1   4  -5    2.38    0.50
   1  -4  -5    2.28    0.59
   0  -4   5  165.59   10.65
   0   4   5  168.58   12.10
   0   4  -5  153.57   11.94
   0  -4  -5  161.75   10.61
   0   4   5  149.99   11.40
   1  -4   5  323.36   21.46
   1  -4   5  323.42   23.17
   1   4   5  311.57   24.47
   1   4   5  340.65   23.26
  -1  -4  -5  321.12   21.42
   2  -4   5   72.09    4.88
   2   4   5   69.55    5.21
   2   4   5   61.20    5.97
   2  -4   5   73.03    5.30
  -2  -4  -5   73.48    4.93
   3  -4   5    0.19    0.89
   3   4   5    1.35    1.56
   3  -4   5    0.12    0.81
   3   4   5    0.56    0.76
   4  -4   5   22.94    2.55
   4   4   5   25.93    2.56
   5  -4   5    4.23    1.87
   5  -5  -5    0.44    1.02
   5  -5  -5    0.06    1.10
   4  -5  -5    6.28    1.24
  -3  -5   5    5.01    1.68
   3   5  -5    5.55    1.29
   3  -5  -5    3.15    0.98
  -2  -5   5  200.34   12.98
   2   5  -5  185.95   14.44
   2  -5  -5  188.10   12.80
   1   5  -5  305.74   23.86
  -1   5   5  332.21   24.00
   1  -5  -5  315.26   21.19
  -1  -5   5  325.97   21.24
   0  -5   5  130.42    8.66
   0   5   5  135.36    9.84
   0   5  -5  127.79    9.68
   0   5   5  119.00    9.19
   0  -5  -5  131.33    8.61
  -1  -5  -5   11.79    1.05
   1  -5   5   10.68    1.06
   1   5   5    9.11    1.09
   1  -5   5    9.81    1.02
   1   5   5   12.85    1.61
   2  -5   5   73.56    5.72
   2  -5   5   78.33    5.31
  -2  -5  -5   81.66    5.38
   2   5   5   70.44    6.44
   3   5   5  182.31   17.19
   3  -5   5  238.65   14.81
   3  -5   5  230.56   16.06
   4   5   5    2.23    1.73
   4  -5   5    3.67    1.44
   5  -5   5   -0.31    1.77
   5  -6  -5   -1.60    1.16
   4  -6  -5    7.57    1.45
   3   6  -5    0.36    1.04
   3  -6  -5    0.67    0.89
  -3  -6   5    1.40    1.52
  -2  -6   5   75.72    5.32
   2   6  -5   77.00    5.78
   2  -6  -5   66.56    5.15
  -1   6   5    6.26    1.10
  -1  -6   5    7.38    0.99
   1  -6  -5    6.84    1.02
   1   6  -5    6.09    0.91
   0   6  -5  244.14   19.34
   0  -6   5  259.60   17.21
   0   6   5  273.73   19.53
   0  -6  -5  256.59   17.17
   1   6   5   10.45    1.55
  -1  -6  -5   11.35    1.10
   1  -6   5   10.32    1.22
   2  -6   5   69.42    5.23
   2   6   5   69.32    6.14
   2  -6   5   69.25    4.92
   3  -6   5   21.24    2.03
   3   6   5   21.06    3.02
   3  -6   5   23.14    2.30
   4   6   5    9.99    2.40
   4  -6   5   13.22    1.95
   4  -7  -5    3.33    1.10
   4  -7  -5    3.90    1.35
   3  -7  -5   31.65    2.78
  -3  -7   5   33.86    3.32
   2   7  -5    5.19    1.04
  -2  -7   5    6.32    1.26
   2  -7  -5    5.43    1.14
   1   7  -5   24.86    2.25
  -1  -7   5   24.51    2.23
   1  -7  -5   24.24    2.14
   0   7   5  448.06   32.07
   0  -7   5  413.14   28.29
   0  -7  -5  418.55   28.26
   1  -7   5    3.05    1.01
  -1  -7  -5    3.55    0.89
   1   7   5    3.71    1.26
   2  -7   5   86.08    6.30
   2   7   5   95.96    7.68
   3  -7   5   19.73    2.01
   3   7   5   18.48    3.09
   4   7   5    2.92    1.98
   4  -8  -5    4.01    1.47
  -3  -8   5   -0.11    1.43
   3  -8  -5    0.29    1.18
  -2  -8   5   15.91    1.85
   2   8  -5   14.79    1.72
   2  -8  -5   14.22    1.63
  -1  -8   5   -0.38    0.98
   1  -8  -5   -0.60    0.96
   1   8  -5   -0.59    0.87
   0  -8   5  141.16   10.06
   0  -8  -5  146.92   10.04
   0   8   5  154.02   11.51
   1  -8   5   24.96    2.31
   1   8   5   26.35    2.80
  -1  -8  -5   24.14    2.21
   2  -8   5   26.44    2.47
   2   8   5   28.08    3.30
   3  -8   5   -0.55    1.23
   3   8   5   -0.11    2.08
   3  -9  -5    6.86    1.57
  -3  -9   5    9.39    2.07
   2  -9  -5   11.97    1.76
  -2  -9   5   14.27    1.92
   2   9  -5   14.27    1.73
  -1  -9   5    4.19    1.31
   1   9  -5    4.37    1.24
   1  -9  -5    3.50    1.25
   0  -9  -5   17.38    1.92
   0   9   5   20.65    2.44
   0  -9   5   18.34    1.99
  -1  -9  -5    2.53    1.21
   1   9   5    2.54    1.63
   1  -9   5    2.08    1.26
   2   9   5    1.09    1.93
   2  -9   5    2.10    1.19
   3  -9   5    1.08    1.37
   3   9   5    0.42    2.28
   2 -10  -5    8.13    1.75
  -2 -10   5   11.66    1.90
   1  10  -5    1.51    1.31
  -1 -10   5    1.49    1.35
   1 -10  -5    1.35    1.36
   0 -10  -5   18.54    2.06
   0  10   5   21.68    2.66
   0 -10   5   13.82    1.89
   1  10   5    1.93    1.77
  -1 -10  -5    0.81    1.23
   1 -10   5    0.93    1.35
   2  10   5   21.37    3.26
   2 -10   5   21.70    2.43
   1 -11  -5    1.65    1.54
  -1 -11   5    1.75    1.57
   0 -11  -5    4.84    1.56
   0  11   5    4.88    2.11
   0 -11   5    3.29    1.58
   1  11   5    6.19    2.22
   4   0  -6   39.36    3.17
   3   0  -6    0.33    0.80
   2   0  -6 3749.39  246.50
  -1   0   6    0.70    0.48
  -1   0   6   -0.24    0.25
   0   0   6  350.73   22.93
   0   0   6  341.11   24.83
   1   0   6   -0.46    0.19
   1   0   6   -0.14    0.33
   2   0   6 1424.31   91.67
   2   0   6 1365.27   99.31
   3   0   6    0.63    0.74
   4   0   6   28.77    2.74
   5   0   6   -0.66    1.34
   4   1  -6   34.39    2.86
   4  -1  -6   30.73    2.67
   3   1  -6   -0.70    0.95
   3  -1  -6    0.09    0.74
   2  -1  -6  208.66   13.17
  -2  -1   6  181.50   13.36
  -1  -1   6   65.76    4.43
  -1   1   6   57.50    4.46
   1  -1  -6   64.75    4.21
  -1  -1   6   58.25    4.45
   0  -1  -6 1927.11  118.66
   0  -1   6 1819.66  128.53
   0   1   6 1669.36  134.10
   1  -1   6  163.59   10.55
   1  -1   6  155.58   11.47
   1   1   6  155.73   11.46
   2  -1   6  579.28   37.90
   2  -1   6  556.49   41.12
   2   1   6  592.23   41.13
   3  -1   6    2.13    0.83
   3   1   6    1.82    0.81
   4  -1   6   17.83    2.01
   4   1   6   17.39    1.95
   5   1   6   -0.25    1.32
   5  -1   6    0.35    1.43
   5  -2  -6    3.73    1.18
   4  -2  -6    4.28    1.05
   4   2  -6    6.99    1.81
  -3  -2   6    4.77    1.30
   3  -2  -6    0.00    0.75
  -2  -2   6  527.28   35.74
   2  -2  -6  544.66   35.46
   1   2  -6  384.21   29.33
  -1  -2   6  415.48   26.16
  -1  -2   6  386.00   28.12
   1  -2  -6  396.02   26.04
  -1   2   6  391.93   28.15
   0  -2   6  903.48   57.06
   0   2   6  897.82   64.52
   0   2   6  865.97   61.78
   0  -2   6  752.57   61.82
   0  -2  -6  913.02   57.03
   1  -2   6   76.82    5.49
   1   2   6   75.77    5.49
   1   2   6   71.09    6.00
  -1  -2  -6   72.80    4.98
   1  -2   6   77.44    5.06
   2  -2   6  466.98   33.92
   2   2   6  478.25   33.90
   2  -2   6  478.06   31.27
   3   2   6    4.08    0.86
   3  -2   6    2.67    0.88
   4  -2   6   75.51    5.76
   4   2   6   69.03    5.63
   5  -2   6   -0.32    1.54
   5   2   6    0.32    1.30
   5  -3  -6    0.07    1.03
   5   3  -6    0.57    0.66
   4  -3  -6   32.86    2.72
   3  -3  -6   47.82    3.31
  -3  -3   6   36.12    3.62
  -2  -3   6   78.58    5.51
   2  -3  -6   71.52    5.16
   2   3  -6   74.93    5.85
   1   3  -6   46.71    3.52
  -1  -3   6   44.57    3.38
   1  -3  -6   45.17    3.21
  -1  -3   6   46.93    3.30
   0  -3   6  851.45   57.58
   0   3   6  849.47   65.12
   0  -3  -6  860.88   57.55
   0   3   6  936.97   62.31
   1  -3   6  285.28   20.04
   1  -3   6  291.16   18.54
   1   3   6  230.88   21.13
  -1  -3  -6  284.20   18.48
   1   3   6  302.88   20.08
   2   3   6  171.64   12.29
   2  -3   6  174.45   11.35
   2  -3   6  164.61   12.33
   3   3   6    9.19    1.24
   3  -3   6    8.41    1.30
   3  -3   6   11.21    1.09
   4   3   6   22.80    2.41
   4  -3   6   27.67    2.61
   5  -3   6    1.99    1.68
   5   3   6    2.90    1.47
   5  -4  -6    3.58    1.25
   4  -4  -6    6.55    1.23
  -4  -4   6    3.86    1.60
  -3  -4   6    6.52    1.57
   3  -4  -6    6.87    1.08
   3   4  -6    5.50    1.27
   2  -4  -6  152.66   10.46
  -2  -4   6  163.01   10.70
   2   4  -6  152.52   11.77
   1   4  -6  235.15   18.15
  -1  -4   6  248.61   16.21
  -1  -4   6  232.32   17.36
  -1   4   6  261.25   18.30
   1  -4  -6  240.85   16.15
   0   4   6   36.48    3.04
   0   4   6   36.55    2.68
   0  -4   6   29.49    2.80
   0  -4  -6   37.41    2.55
   0  -4   6   37.17    2.60
   1   4   6    1.59    0.86
   1  -4   6    0.67    0.51
   1   4   6    0.95    0.59
  -1  -4  -6    0.52    0.40
   1  -4   6   -0.22    0.43
   2   4   6  169.24   13.66
   2  -4   6  178.05   12.65
   2  -4   6  176.45   11.67
   2   4   6  172.91   12.58
   3  -4   6   42.45    3.40
   3  -4   6   41.38    3.05
   3   4   6   41.71    3.33
   3   4   6   33.71    4.05
   4  -4   6   10.54    1.77
   4   4   6   10.60    1.58
   5  -4   6    0.62    1.76
   5  -5  -6   -1.72    1.08
  -4  -5   6    3.79    1.62
   4  -5  -6    6.32    1.24
  -3  -5   6   57.38    5.13
   3   5  -6   66.57    5.22
   2   5  -6   71.91    5.66
  -2  -5   6   72.99    5.28
   2  -5  -6   72.88    5.11
   1   5  -6   16.66    1.61
  -1  -5   6   18.58    1.60
   1  -5  -6   17.07    1.58
  -1   5   6   18.37    1.90
   0  -5  -6   92.56    5.91
   0  -5   6   75.30    6.34
   0   5   6   84.47    6.26
   0  -5   6   88.01    5.95
   0   5   6   95.84    6.84
   1   5   6  305.23   23.35
   1   5   6  286.14   22.12
   1  -5   6  309.30   20.46
   1  -5   6  320.92   22.06
  -1  -5  -6  318.66   20.42
   2   5   6   10.35    2.01
   2  -5   6   13.18    1.37
   2  -5   6   13.98    1.31
   3  -5   6    4.46    0.98
   3   5   6    2.86    1.78
   3  -5   6    4.85    1.16
   4  -5   6    8.68    1.66
   4   5   6    4.94    1.97
   4  -6  -6   -0.18    1.19
  -3  -6   6    1.60    1.44
   3  -6  -6    0.71    1.05
   2   6  -6    2.09    0.80
   2  -6  -6    3.39    0.95
  -2  -6   6    4.49    1.09
   1   6  -6  238.35   18.30
   1  -6  -6  239.93   16.29
  -1   6   6  251.03   18.51
  -1  -6   6  247.75   16.35
   0   6   6    1.61    1.01
   0  -6   6    1.65    0.70
   0  -6  -6    2.51    0.72
   1  -6   6    8.66    1.13
  -1  -6  -6    9.20    1.03
   1   6   6    8.23    1.60
   2  -6   6   23.65    2.04
   2  -6   6   22.03    2.13
   2   6   6   27.22    2.92
   3  -6   6   42.65    3.56
   3  -6   6   44.36    3.28
   3   6   6   36.35    4.34
   4  -6   6    0.22    1.37
   4   6   6    1.19    1.84
   4  -7  -6    0.47    1.32
   3  -7  -6  102.19    7.35
  -3  -7   6  109.96    7.91
  -2  -7   6    5.76    1.29
   2   7  -6    5.99    1.05
   2  -7  -6    6.25    1.09
   1  -7  -6   94.26    6.82
  -1  -7   6   99.89    6.90
  -1   7   6  102.92    7.86
   1   7  -6   97.99    7.60
   0  -7  -6   27.84    2.28
   0  -7   6   24.52    2.32
   0   7   6   30.21    2.87
   1   7   6   92.73    7.46
  -1  -7  -6   88.56    6.32
   1  -7   6   93.06    6.39
   2   7   6   -0.40    1.45
   2  -7   6    0.13    0.94
   3  -7   6   26.62    2.37
   3   7   6   22.09    3.28
   4   7   6    3.08    1.98
  -3  -8   6    2.92    1.63
   3  -8  -6    1.02    1.24
  -2  -8   6    1.53    1.17
   2  -8  -6    3.13    1.14
  -1  -8   6   66.97    5.09
   1   8  -6   72.59    5.55
   1  -8  -6   67.87    5.04
   0  -8   6    8.43    1.34
   0  -8  -6    8.82    1.31
   0   8   6   10.08    1.76
   1  -8   6   -0.03    1.03
   1   8   6    0.82    1.43
  -1  -8  -6    0.13    0.84
   2   8   6    0.01    1.57
   2  -8   6   -0.88    1.08
   3  -8   6   32.91    2.92
   3   8   6   30.99    3.98
   3  -9  -6    3.23    1.40
  -3  -9   6    2.89    1.71
  -2  -9   6    0.82    1.25
   2  -9  -6    0.71    1.14
  -1  -9   6    1.71    1.08
   1  -9  -6    1.09    1.18
   1   9  -6    1.21    1.21
   0  -9   6   32.06    3.00
   0  -9  -6   36.33    2.99
   0   9   6   38.42    3.57
   1   9   6   40.56    4.01
  -1  -9  -6   37.30    3.20
   1  -9   6   37.80    3.23
   2   9   6    7.15    2.25
   2  -9   6    3.00    1.41
   3   9   6    0.95    2.29
   3  -9   6    0.37    1.44
  -3 -10   6    2.26    1.88
  -2 -10   6    0.20    1.45
   2 -10  -6   -0.53    1.39
  -1 -10   6   16.73    2.08
   1 -10  -6   18.65    2.12
   0 -10   6    2.69    1.38
   0 -10  -6    0.70    1.31
   0  10   6    1.42    1.80
   1 -10   6    6.98    1.61
   1  10   6    8.56    2.23
   2  10   6    6.48    2.36
   2 -10   6    5.03    1.65
  -1 -11   6    0.40    1.49
   1 -11  -6   -1.47    1.59
   0 -11  -6    2.05    1.50
   0 -11   6    1.86    1.56
   0  11   6    2.67    2.08
   4   0  -7    0.79    1.00
   3   0  -7  183.19   12.50
   2   0  -7    0.32    0.69
  -1   0   7   96.04    6.51
  -1   0   7   80.86    6.15
   0   0   7   -0.12    0.44
   0   0   7    0.00    0.38
   1   0   7  761.48   45.90
   1   0   7  633.01   49.66
   2   0   7   -0.72    0.50
   3   0   7   45.35    3.65
   4   0   7   -0.28    1.03
   5   0   7    8.52    1.78
   5  -1  -7    2.99    1.18
   4  -1  -7    4.12    1.13
   4   1  -7    3.21    1.29
   3   1  -7   51.26    4.08
   3  -1  -7   50.06    3.82
   2  -1  -7    8.84    1.06
  -2  -1   7   11.37    1.46
  -1  -1   7 1240.87   92.61
  -1   1   7 1236.29   92.62
   1  -1  -7 1364.95   85.69
  -1  -1   7 1369.28   85.86
   0   1   7  199.53   15.66
   0  -1  -7  241.71   14.42
   0  -1   7  245.20   15.75
   0   1   7  185.22   16.28
   1  -1   7 1196.75   85.49
   1   1   7 1229.72   85.50
   1  -1   7 1177.43   78.95
   2  -1   7   18.75    1.37
   2  -1   7   17.16    1.68
   2   1   7   19.54    1.67
   3   1   7  258.93   18.87
   3  -1   7  263.80   18.89
   4  -1   7   14.97    1.80
   4   1   7   12.46    1.71
   5  -1   7    9.62    1.82
   5   1   7    6.99    1.70
   5  -2  -7    0.90    1.09
   4   2  -7   12.58    2.26
   4  -2  -7    9.47    1.38
  -3  -2   7  157.72   12.14
   3  -2  -7  189.15   11.89
  -2  -2   7   17.55    1.76
   2  -2  -7   14.80    1.46
  -1  -2   7   10.48    0.90
  -1  -2   7    8.85    1.05
   1   2  -7    9.63    0.81
  -1   2   7    8.07    0.86
   1  -2  -7    9.03    0.87
   0   2   7  827.99   63.42
   0  -2  -7  922.53   56.07
   0  -2   7  885.91   56.10
   0   2   7  756.94   60.74
   0  -2   7  865.76   60.82
   1  -2   7 1764.36  113.52
   1   2   7 1723.17  128.52
  -1  -2  -7 1685.52  113.49
   1   2   7 1752.41  122.89
   1  -2   7 1710.13  122.87
   2  -2   7    8.40    0.79
   2   2   7    9.43    0.97
   2  -2   7    7.08    0.97
   3  -2   7  137.26   10.16
   3   2   7  139.09   10.14
   4  -2   7   13.58    1.82
   4   2   7   13.23    1.73
   5  -2   7    5.33    1.76
   5   2   7    5.26    1.57
   5  -3  -7    1.73    1.11
   4   3  -7   24.71    3.83
   4  -3  -7   21.16    2.07
   3  -3  -7    4.68    0.97
  -3  -3   7    4.81    1.37
   2   3  -7   85.26    6.79
  -2  -3   7   91.30    6.38
   2  -3  -7   89.60    6.10
   1  -3  -7 1270.41   84.09
  -1  -3   7 1301.78   84.16
  -1  -3   7 1239.05   90.93
  -1   3   7 1324.38   95.03
  -1   3   7 1243.38   90.96
   1   3  -7 1290.73   94.91
   0  -3   7    6.23    0.78
   0   3   7    3.30    0.58
   0  -3  -7    2.66    0.48
   0   3   7    2.90    0.71
   0  -3   7    2.49    0.54
   1  -3   7  320.47   20.46
   1   3   7  327.85   22.19
   1   3   7  275.26   23.32
   1  -3   7  306.97   22.12
  -1  -3  -7  311.68   20.39
   2   3   7  103.43    7.48
   2  -3   7  102.79    7.51
   2  -3   7  100.44    6.88
   3  -3   7  124.49    9.64
   3   3   7  136.91    9.63
   4   3   7   32.20    3.03
   4  -3   7   32.96    3.12
   5  -3   7    3.06    1.75
   5   3   7    3.09    1.50
   5  -4  -7   -1.25    1.06
  -4  -4   7    0.20    1.51
   4  -4  -7    4.00    1.18
   3  -4  -7  142.50    9.72
  -3  -4   7  141.99   10.19
  -2  -4   7   74.27    5.27
   2  -4  -7   68.81    5.03
   2   4  -7   72.57    5.57
  -1  -4   7   93.43    6.37
   1  -4  -7   91.81    6.31
   1   4  -7   90.46    7.01
  -1   4   7   97.45    7.21
  -1  -4   7   91.74    6.71
   0   4   7 1297.91   84.38
   0  -4   7 1103.36   84.44
   0  -4  -7 1181.48   77.96
   0   4   7 1156.30   88.21
   0  -4   7 1185.04   78.01
   1  -4   7  134.88    8.77
   1  -4   7  142.60    9.44
   1   4   7  122.24   10.16
   1   4   7  107.83    9.53
  -1  -4  -7  138.64    8.69
   2   4   7   25.92    2.85
   2  -4   7   27.68    2.09
   2  -4   7   28.33    2.33
   2   4   7   26.13    2.23
   3   4   7    2.28    1.47
   3  -4   7    4.00    0.86
   3   4   7    4.60    0.93
   3  -4   7    1.51    0.95
   4   4   7   31.54    3.07
   4  -4   7   33.67    3.18
   5  -4   7    5.20    1.93
   5  -5  -7    1.34    1.27
   4  -5  -7    4.96    1.15
  -4  -5   7    7.54    1.94
  -3  -5   7   16.36    2.21
   3  -5  -7   12.11    1.50
   2   5  -7   80.48    6.33
  -2  -5   7   87.20    5.95
   2  -5  -7   80.33    5.70
  -1  -5   7  223.83   15.34
  -1   5   7  242.51   17.39
   1   5  -7  228.00   17.16
  -1  -5   7  223.99   16.40
   1  -5  -7  229.44   15.29
   0  -5   7   43.21    3.63
   0   5   7   49.21    3.96
   0  -5  -7   49.73    3.39
   0   5   7   47.37    3.52
   0  -5   7   47.21    3.43
   1   5   7   25.65    2.76
   1  -5   7   27.12    2.18
   1   5   7   26.04    2.31
   1  -5   7   26.10    2.06
  -1  -5  -7   26.08    2.00
   2  -5   7  409.39   26.53
   2   5   7  382.10   30.40
   2  -5   7  405.89   28.68
   3   5   7   20.92    2.94
   3  -5   7   21.34    2.16
   3  -5   7   24.19    2.03
   4   5   7    1.09    1.73
   4  -5   7    0.32    1.30
  -4  -6   7    4.93    2.00
   4  -6  -7    4.43    1.37
  -3  -6   7   54.78    4.70
   2   6  -7   14.95    1.68
   2  -6  -7   17.60    1.69
  -2  -6   7   19.16    1.88
   1   6  -7    9.70    1.18
   1  -6  -7    9.57    1.22
  -1   6   7   14.39    1.65
  -1  -6   7   10.04    1.29
   0  -6   7  201.17   13.38
   0   6   7  198.32   15.23
   0  -6  -7  198.01   13.33
   1   6   7  124.67   10.24
  -1  -6  -7  131.06    8.77
   1  -6   7  132.25    8.83
   2   6   7   58.45    5.20
   2  -6   7   54.31    3.99
   2  -6   7   53.67    4.24
   3   6   7    0.76    1.76
   3  -6   7    0.19    0.99
   3  -6   7    2.23    1.02
   4  -6   7   13.06    1.88
   4   6   7    6.48    2.24
   4  -7  -7    1.94    1.39
   3  -7  -7    0.45    1.13
  -3  -7   7    1.12    1.53
  -2  -7   7   72.32    5.17
   2  -7  -7   66.54    4.98
  -1  -7   7   43.26    3.58
   1   7  -7   50.32    3.91
  -1   7   7   49.03    4.25
   1  -7  -7   47.88    3.58
   0  -7   7    4.94    1.09
   0   7   7    7.13    1.50
   0  -7  -7    7.66    1.14
   1   7   7    5.55    1.43
   1  -7   7    2.82    1.05
  -1  -7  -7    5.11    0.96
   2  -7   7   83.43    5.81
   2   7   7   78.84    7.13
   3   7   7    6.71    2.35
   3  -7   7    6.51    1.37
   4   7   7    0.20    1.93
   3  -8  -7   10.46    1.64
  -3  -8   7   11.47    2.11
  -2  -8   7    6.42    1.41
   2  -8  -7    3.50    1.22
   1  -8  -7    0.70    1.07
  -1  -8   7    2.59    1.10
   1   8  -7    1.70    1.05
   0   8   7   81.26    6.54
   0  -8  -7   76.42    5.54
   0  -8   7   76.22    5.55
   1  -8   7    0.42    0.93
   1   8   7   -0.29    1.44
  -1  -8  -7    0.34    0.85
   2   8   7    4.33    2.00
   2  -8   7    5.67    1.33
   3  -8   7    1.46    1.31
   3   8   7   -0.36    2.11
   3  -9  -7    1.79    1.35
  -3  -9   7    1.47    1.70
  -2  -9   7   12.09    1.88
   2  -9  -7   13.29    1.79
   1  -9  -7    2.33    1.27
  -1  -9   7    3.97    1.30
   0   9   7   43.33    4.37
   0  -9  -7   48.89    3.65
   0  -9   7   43.44    3.63
   1  -9   7   -0.27    1.19
   1   9   7    0.39    1.47
   2   9   7   39.17    4.17
   2  -9   7   33.64    3.14
   3   9   7    1.49    2.30
   3  -9   7    0.97    1.44
   2 -10  -7    4.17    1.52
  -2 -10   7    2.94    1.57
  -1 -10   7    2.34    1.39
   1 -10  -7    2.93    1.45
   0 -10  -7   29.57    2.72
   0  10   7   29.10    3.43
   0 -10   7   27.14    2.74
   1  10   7   -0.26    1.83
   1 -10   7   -0.21    1.35
   2 -10   7    0.18    1.51
   2  10   7    1.38    2.25
   1 -11  -7    8.59    1.84
   0 -11  -7    0.96    1.49
   0 -11   7    1.69    1.56
   5   0  -8   -0.60    1.10
   4   0  -8    2.32    1.16
   3   0  -8    1.19    0.94
   2   0  -8  138.97    9.57
  -1   0   8    0.06    0.55
  -1   0   8   -0.43    0.31
   0   0   8   44.92    3.41
   0   0   8   49.85    3.74
   0   0   8   47.46    3.75
   1   0   8    0.60    0.42
   1   0   8    0.28    0.39
   2   0   8  555.21   39.66
   3   0   8   -0.61    0.74
   4   0   8    1.06    1.08
   5   0   8   -1.63    1.36
   5  -1  -8    0.68    1.11
   4  -1  -8   45.50    3.70
   4   1  -8   47.57    3.98
   3   1  -8   10.21    1.70
   3  -1  -8   10.79    1.34
  -2  -1   8 1070.16   70.96
   2  -1  -8 1075.56   70.76
  -1   1   8   22.72    1.94
  -1  -1   8   26.08    2.11
  -1  -1   8   23.84    1.94
   1  -1  -8   26.88    1.96
   0  -1   8 1895.72  128.21
   0  -1   8 1864.09  118.40
   0  -1  -8 1768.82  118.36
   0   1   8 1672.21  128.15
   1  -1   8  180.18   12.53
   1  -1   8  171.41   11.52
   1   1   8  178.49   12.54
  -1  -1  -8  167.02   11.47
   2  -1   8   75.71    5.08
   2  -1   8   75.10    5.64
   2   1   8   76.35    5.63
   3  -1   8   44.90    3.83
   3   1   8   51.17    3.84
   4   1   8  119.00    8.83
   4  -1   8  116.00    8.86
   5   1   8   -0.38    1.35
   5  -1   8    0.54    1.43
   5  -2  -8    0.60    1.17
   4   2  -8   18.45    2.73
   4  -2  -8   14.68    1.73
  -3  -2   8    2.21    1.28
   3  -2  -8    4.04    1.05
   2  -2  -8  482.32   31.99
  -2  -2   8  482.93   32.22
  -1   2   8  128.48    9.40
  -1  -2   8  128.49    8.86
  -1  -2   8  125.19    9.37
   1  -2  -8  139.25    8.76
   1   2  -8  129.11    9.68
   0  -2   8   91.41    6.24
   0   2   8   83.40    7.08
   0  -2   8  100.85    6.90
   0  -2  -8   94.69    6.20
   1  -2   8    2.34    0.57
   1   2   8    3.17    0.61
  -1  -2  -8    3.11    0.34
   1  -2   8    2.47    0.48
   1   2   8    3.42    0.82
   2   2   8  849.45   60.65
   2  -2   8  861.31   55.98
   2  -2   8  841.21   60.66
   3   2   8   35.54    2.93
   3  -2   8   33.11    2.90
   4  -2   8   -0.75    1.11
   4   2   8   -0.38    1.05
   5  -2   8    3.07    1.68
   5   2   8    2.38    1.51
   5  -3  -8    0.09    1.10
   4  -3  -8   24.99    2.29
   4   3  -8   33.67    4.75
  -4  -3   8   19.49    2.59
  -3  -3   8   17.32    2.24
   3  -3  -8   22.48    1.98
   2   3  -8   17.20    1.64
   2  -3  -8   16.63    1.60
  -2  -3   8   21.33    1.96
  -1  -3   8   62.30    4.36
   1  -3  -8   58.76    4.24
   1   3  -8   63.60    4.64
  -1  -3   8   61.96    4.52
  -1   3   8   63.98    4.83
  -1   3   8   56.75    4.54
   0  -3   8  275.91   18.64
   0   3   8  227.19   19.39
   0  -3   8  253.65   17.12
   0   3   8  273.62   18.57
   0  -3  -8  260.72   17.08
   1  -3   8  143.82   10.22
   1   3   8  136.97   10.92
  -1  -3  -8  138.49    9.37
   1   3   8  142.88   10.32
   1  -3   8  143.57    9.46
   2   3   8   12.28    1.22
   2  -3   8   12.53    1.10
   2  -3   8   11.20    1.26
   3   3   8   44.07    3.34
   3  -3   8   36.86    3.34
   4  -3   8   29.98    2.89
   4   3   8   27.57    2.71
   5   3   8    2.12    1.49
   5  -3   8    2.83    1.71
   5  -4  -8    3.96    1.30
  -4  -4   8    1.32    1.45
   4  -4  -8    1.18    1.10
   3  -4  -8   29.83    2.56
  -3  -4   8   31.05    3.03
   2   4  -8  118.32    9.35
  -2  -4   8  132.11    8.69
   2  -4  -8  124.08    8.41
  -1   4   8  114.01    8.96
   1   4  -8  128.56    9.30
  -1  -4   8  123.81    8.42
  -1   4   8  135.25    9.54
  -1  -4   8  121.42    8.93
   1  -4  -8  120.90    8.34
   0  -4  -8  230.07   15.51
   0  -4   8  230.89   16.87
   0   4   8  255.57   16.82
   0  -4   8  238.83   15.57
   0   4   8  211.17   17.64
   1   4   8   81.11    7.48
   1  -4   8  107.79    7.39
  -1  -4  -8  107.28    6.79
   1  -4   8  108.55    6.87
   1   4   8   95.83    8.03
   2   4   8  572.86   41.59
   2  -4   8  539.08   36.40
   2   4   8  541.75   39.37
   2  -4   8  555.46   39.42
   3   4   8   20.74    2.68
   3  -4   8   17.27    1.88
   3   4   8   19.19    1.83
   4  -4   8    2.14    1.31
   4   4   8    2.67    1.23
   5  -5  -8   -0.78    1.20
   4  -5  -8    0.66    1.12
  -4  -5   8    0.46    1.67
  -3  -5   8   47.88    4.25
   2  -5  -8    1.36    0.83
  -2  -5   8    0.82    0.97
   1  -5  -8  117.78    8.16
  -1  -5   8  117.79    8.69
  -1   5   8  128.52    9.38
  -1  -5   8  116.88    8.22
   1   5  -8  121.88    9.09
   0   5   8  107.10    7.73
   0  -5  -8  107.02    7.20
   0  -5   8  110.18    7.27
   0   5   8  103.34    8.32
   0  -5   8  103.41    7.82
   1   5   8  254.08   22.15
   1   5   8  300.77   21.05
   1  -5   8  306.30   20.95
  -1  -5  -8  300.68   19.35
   1  -5   8  292.53   19.42
   2   5   8   26.14    2.94
   2  -5   8   25.59    2.29
   2  -5   8   25.70    2.13
   3   5   8   36.46    3.90
   3  -5   8   34.81    3.07
   4  -5   8   11.66    1.83
   4   5   8   11.58    2.44
  -4  -6   8    1.69    1.83
   4  -6  -8    2.36    1.27
  -3  -6   8    1.53    1.54
   3  -6  -8    1.51    1.07
  -2  -6   8   34.50    2.97
   2  -6  -8   34.26    2.80
   1   6  -8  280.25   20.32
  -1  -6   8  259.56   18.14
   1  -6  -8  266.81   18.08
  -1   6   8  277.21   20.59
   0  -6   8    9.17    1.27
   0  -6  -8   11.46    1.20
   0   6   8   12.31    1.67
   1  -6   8   72.92    5.06
  -1  -6  -8   73.32    4.98
   1   6   8   66.44    6.01
   2  -6   8  179.23   12.75
   2  -6   8  179.59   11.84
   2   6   8  163.35   13.86
   3   6   8   36.89    4.19
   3  -6   8   40.48    3.11
   3  -6   8   38.01    3.34
   4   6   8    0.24    1.89
   4  -6   8    0.59    1.36
   4  -7  -8   -0.03    1.37
  -4  -7   8   -1.26    1.95
  -3  -7   8    4.15    1.72
   3  -7  -8    4.82    1.29
   2  -7  -8    0.34    1.00
  -2  -7   8    0.73    1.10
   1  -7  -8   36.32    3.00
   1   7  -8   40.39    3.27
  -1  -7   8   37.70    3.11
  -1   7   8   38.78    3.67
   0  -7   8   26.34    2.36
   0   7   8   27.61    2.84
   0  -7  -8   27.23    2.33
  -1  -7  -8  125.38    8.58
   1   7   8  120.88   10.03
   1  -7   8  129.81    8.66
   2   7   8   16.70    2.59
   2  -7   8   19.65    1.89
   3   7   8    5.07    2.12
   3  -7   8    9.68    1.44
   4   7   8    1.79    2.07
  -3  -8   8   -0.22    1.56
   3  -8  -8    0.32    1.26
   2  -8  -8   -0.44    1.11
  -2  -8   8    0.19    1.16
  -1   8   8  131.77    9.85
  -1  -8   8  116.38    8.53
   1  -8  -8  122.00    8.50
   0  -8  -8    9.92    1.39
   0   8   8    4.85    1.67
   0  -8   8    6.33    1.31
   1  -8   8   21.05    2.08
   1   8   8   21.72    2.73
   2  -8   8   -0.41    1.13
   2   8   8   -1.87    1.75
   3   8   8   13.28    2.94
   3  -8   8   19.32    2.06
  -3  -9   8    8.76    2.12
   3  -9  -8    4.53    1.53
   2  -9  -8    1.79    1.28
  -2  -9   8    0.80    1.31
   1  -9  -8   28.68    2.68
  -1  -9   8   30.02    2.78
   0  -9  -8    7.88    1.44
   0  -9   8    6.85    1.46
   0   9   8    7.43    1.94
   1  -9   8   42.56    3.54
   1   9   8   43.68    4.29
   2   9   8    0.42    1.99
   2  -9   8   -0.73    1.31
   3  -9   8    5.95    1.63
  -2 -10   8    3.35    1.57
   2 -10  -8    1.67    1.51
  -1 -10   8    8.75    1.75
   1 -10  -8    7.99    1.66
   0 -10   8    0.69    1.34
   0 -10  -8    2.25    1.36
   0  10   8    2.02    1.98
   1  10   8   -1.00    1.88
   1 -10   8   -0.14    1.36
   2 -10   8    1.36    1.49
   2  10   8    1.82    2.28
   1 -11  -8    0.53    1.57
   0 -11  -8    1.13    1.55
   5   0  -9    0.29    1.44
   4   0  -9   -1.11    1.13
   3   0  -9  152.53   10.62
   2   0  -9   -1.28    0.73
  -1   0   9  442.41   31.03
  -1   0   9  491.58   33.43
   0   0   9    2.42    0.66
   0   0   9    1.76    0.57
   1   0   9 2910.45  181.03
   1   0   9 2598.62  195.87
   2   0   9   -0.48    0.56
   3   0   9   67.54    5.19
   4   0   9    0.44    1.07
   5   0   9    6.79    1.73
   5   1  -9    3.03    1.68
   5  -1  -9    2.18    1.37
   4   1  -9    3.31    1.62
   4  -1  -9    1.40    1.17
   3   1  -9  181.04   13.69
   3  -1  -9  214.34   13.55
   2  -1  -9  249.76   17.27
  -2  -1   9  266.94   17.49
  -1  -1   9  450.39   32.72
  -1  -1   9  483.59   30.49
  -1   1   9  449.46   32.72
   1  -1  -9  451.13   30.36
   0  -1  -9  123.82    8.27
   0   1   9  119.81    9.01
   0   1   9  113.06    9.29
   0  -1   9  130.25    9.04
   0  -1   9  125.84    8.32
  -1  -1  -9  602.07   40.63
   1  -1   9  622.56   44.07
   1   1   9  643.68   44.10
   1  -1   9  603.78   40.67
   2  -1   9    0.59    0.62
   2   1   9    1.36    0.62
   3   1   9  316.79   22.32
   3  -1   9  302.39   22.31
   4   1   9    0.30    1.09
   4  -1   9   -0.50    1.06
   5   1   9   10.06    1.91
   5  -1   9   13.20    2.04
   5  -2  -9    2.47    1.41
   4  -2  -9    0.07    1.07
   4   2  -9   -0.40    2.11
  -3  -2   9   76.12    5.90
   3  -2  -9   78.83    5.64
   2  -2  -9   38.46    3.01
  -2  -2   9   38.16    3.24
  -1  -2   9  481.28   31.58
   1  -2  -9  484.27   31.44
  -1  -2   9  475.13   33.94
  -1   2   9  461.36   33.94
   0  -2   9   87.41    5.58
   0  -2  -9   77.84    4.96
   0   2   9   61.40    5.47
   0  -2   9   77.72    5.01
   0   2   9   62.46    5.67
   1   2   9  776.82   52.87
   1  -2   9  729.17   48.77
   1   2   9  738.22   55.32
   1  -2   9  736.18   52.81
  -1  -2  -9  724.43   48.70
   2   2   9    0.70    0.61
   2  -2   9    0.45    0.49
   2  -2   9    0.14    0.64
   3   2   9   28.50    2.46
   3  -2   9   24.98    2.41
   4  -2   9    0.71    1.12
   4   2   9   -0.11    1.09
   5   2   9    5.37    1.65
   5  -2   9    6.45    1.85
   5  -3  -9    0.55    1.20
  -4  -3   9   -0.83    1.37
   4  -3  -9    2.22    1.19
   4   3  -9   -4.33    3.97
   3  -3  -9   19.88    1.94
  -3  -3   9   18.79    2.27
  -2  -3   9  124.14    8.97
   2  -3  -9  129.59    8.69
  -1  -3   9  324.73   22.40
   1   3  -9  362.78   25.05
  -1   3   9  332.00   25.22
  -1  -3   9  334.62   24.08
  -1   3   9  324.98   24.10
   1  -3  -9  337.57   22.32
   0  -3   9  132.70    8.61
   0   3   9   97.66    8.90
   0   3   9  113.00    8.54
   0  -3  -9  120.76    7.79
   0  -3   9  117.87    7.84
   1  -3   9  253.98   16.51
   1  -3   9  251.82   17.86
   1   3   9  239.12   17.98
  -1  -3  -9  242.51   16.42
   1   3   9  257.22   18.90
   2  -3   9  110.61    8.41
   2  -3   9  119.38    7.72
   2   3   9  122.05    9.22
   2   3   9  109.13    8.38
   3  -3   9  200.39   14.70
   3   3   9  203.45   14.67
   4  -3   9    0.95    1.23
   4   3   9    2.46    1.20
   5   3   9    5.26    1.67
   5  -3   9    6.30    1.89
   5  -4  -9    1.93    1.32
  -4  -4   9    7.65    1.91
   4  -4  -9    5.88    1.37
  -3  -4   9   22.28    2.40
   3  -4  -9   18.75    1.93
   2  -4  -9   47.23    3.50
  -2  -4   9   48.53    3.82
  -1   4   9    6.12    0.81
   1  -4  -9    6.10    0.86
  -1  -4   9    5.70    0.95
  -1   4   9    7.94    1.15
   1   4  -9    6.75    0.73
  -1  -4   9    6.32    0.75
   0   4   9  322.71   21.19
   0   4   9  256.24   22.17
   0  -4  -9  292.54   19.51
   0  -4   9  307.88   21.22
   0  -4   9  292.66   19.57
  -1  -4  -9  328.50   21.57
   1   4   9  345.82   24.76
   1  -4   9  334.46   21.66
   1  -4   9  331.67   23.41
   1   4   9  293.57   23.52
   2   4   9   13.17    1.28
   2  -4   9    9.85    1.26
   2  -4   9   12.09    1.15
   2   4   9    9.09    1.81
   3  -4   9   23.78    2.41
   3   4   9   27.92    2.43
   3   4   9   28.44    3.19
   4  -4   9   16.52    2.06
  -4  -5   9   -0.51    1.72
   4  -5  -9    1.03    1.21
  -3  -5   9    2.40    1.48
   3  -5  -9    2.40    1.08
   2  -5  -9  128.05    8.82
  -2  -5   9  130.54    9.04
   1  -5  -9   14.38    1.44
   1   5  -9   16.68    1.51
  -1   5   9   17.36    1.88
  -1  -5   9   14.50    1.54
  -1  -5   9   14.93    1.43
   0  -5   9    5.98    0.90
   0   5   9    6.47    1.17
   0  -5  -9    5.67    0.89
   0  -5   9    7.40    0.96
   0   5   9    7.33    0.87
   1  -5   9   93.84    6.66
   1   5   9   96.09    6.78
   1   5   9   78.31    7.26
   1  -5   9   87.94    6.20
  -1  -5  -9   90.43    6.12
   2  -5   9   40.16    3.07
   2  -5   9   42.56    3.34
   2   5   9   42.63    4.00
   3   5   9    9.46    2.12
   3  -5   9    7.92    1.32
   4  -5   9   -0.55    1.25
   4   5   9    1.59    1.85
  -4  -6   9   25.93    3.20
  -3  -6   9   21.51    2.62
   3  -6  -9   17.83    1.97
  -2  -6   9   -0.62    0.98
   2  -6  -9   -0.99    0.90
   1  -6  -9    1.35    0.74
  -1  -6   9    1.62    0.84
  -1   6   9    2.09    1.23
   0  -6   9  244.25   15.85
   0   6   9  225.07   18.02
   0  -6  -9  238.30   15.77
  -1  -6  -9    4.97    0.85
   1  -6   9    4.06    0.97
   1   6   9    3.05    1.43
   2  -6   9    3.32    0.97
   2  -6   9    2.62    0.91
   2   6   9    3.22    1.58
   3  -6   9   -0.91    1.00
   3   6   9    0.14    1.72
   4   6   9   14.63    2.90
   4  -6   9   18.12    2.22
  -4  -7   9    3.00    2.08
   4  -7  -9    1.79    1.49
   3  -7  -9   -0.23    1.18
  -3  -7   9    0.16    1.54
  -2  -7   9   44.13    3.47
   2  -7  -9   37.94    3.21
  -1   7   9    4.68    1.48
   1  -7  -9    3.69    1.02
  -1  -7   9    3.39    1.08
   0  -7  -9   33.14    2.74
   0  -7   9   36.49    2.83
   0   7   9   33.32    3.43
   1  -7   9   -1.74    0.89
   1   7   9   -0.31    1.40
   2   7   9   90.24    7.85
   2  -7   9   93.93    6.53
   3   7   9    1.47    2.14
  -4  -8   9    2.87    2.33
  -3  -8   9    2.41    1.69
   3  -8  -9    0.82    1.34
   2  -8  -9    4.02    1.24
  -2  -8   9    4.03    1.28
  -1  -8   9   61.10    4.62
   1  -8  -9   61.87    4.51
  -1   8   9   59.01    5.38
   0  -8  -9   51.10    3.93
   0   8   9   49.98    4.77
   0  -8   9   54.10    4.01
   1   8   9    0.19    1.59
   1  -8   9    0.51    1.10
   2  -8   9    1.72    1.23
   2   8   9   -0.28    1.88
   3  -8   9   -0.89    1.24
   3   8   9    0.02    2.11
  -3  -9   9    1.45    1.93
  -2  -9   9   17.83    2.21
   2  -9  -9   15.40    2.00
  -1  -9   9    3.45    1.33
   1  -9  -9    2.59    1.27
   0  -9  -9    1.43    1.16
   0  -9   9    0.42    1.16
   0   9   9    1.45    1.69
   1   9   9    5.04    2.04
   1  -9   9    6.20    1.41
   2  -9   9   32.49    2.95
   2   9   9   30.68    3.92
   3  -9   9   -0.06    1.44
   2 -10  -9   -0.03    1.52
  -2 -10   9   -1.22    1.47
  -1 -10   9    0.13    1.39
   1 -10  -9    0.45    1.43
   0  10   9   16.87    2.90
   0 -10  -9   18.60    2.22
   0 -10   9   15.96    2.09
   1 -10   9   10.83    1.80
   1  10   9   11.53    2.59
   2 -10   9   -0.62    1.43
   0 -11  -9   -1.06    1.51
   5   0 -10   -0.24    1.46
   4   0 -10    0.75    1.29
   3   0 -10   -1.15    1.15
   2   0 -10  192.24   13.07
  -1   0  10    1.17    0.53
  -1   0  10    0.01    0.66
   0   0  10  122.83    8.78
   0   0  10  110.56    8.07
   0   0  10  121.98    8.98
   1   0  10   -0.60    0.41
   1   0  10   -0.20    0.52
   2   0  10  790.75   56.42
   3   0  10   -1.11    0.76
   4   0  10    7.67    1.43
   5   0  10   -0.01    1.43
   5   1 -10   -0.51    1.80
   5  -1 -10   -0.74    1.26
   4   1 -10   37.05    3.57
   4  -1 -10   32.86    3.16
   3  -1 -10    8.49    1.29
   3   1 -10    3.74    1.51
   2  -1 -10    3.12    0.88
  -2  -1  10    6.15    1.21
   1  -1 -10   38.19    3.29
  -1   1  10   44.00    3.40
  -1  -1  10   46.74    3.42
  -1  -1  10   47.31    3.44
   0   1  10 1179.19   84.06
   0  -1  10 1190.95   77.69
   0  -1 -10 1099.77   77.62
   0  -1  10 1246.52   84.08
   0   1  10 1178.49   87.66
  -1  -1 -10   25.48    1.75
   1   1  10   24.26    2.13
   1  -1  10   22.95    1.82
   1  -1  10   24.88    2.10
   2  -1  10    6.32    0.91
   2   1  10    5.07    0.89
   3   1  10   -0.05    0.84
   3  -1  10    0.63    0.86
   4  -1  10   33.28    3.06
   4   1  10   32.63    3.07
   5   1  10   -0.28    1.41
   5  -1  10   -0.09    1.45
   5  -2 -10    5.03    1.66
   5   2 -10    4.40    2.41
   4  -2 -10   -0.65    1.11
   4   2 -10   -2.14    2.22
   3  -2 -10    3.66    1.18
  -3  -2  10    1.94    1.35
  -2  -2  10  416.88   28.54
   2  -2 -10  435.83   28.39
   1  -2 -10   41.04    3.09
  -1  -2  10   45.17    3.26
  -1   2  10   40.24    3.24
  -1  -2  10   40.46    3.23
   0  -2 -10  132.26    8.79
   0  -2  10  131.05    8.84
   0   2  10  121.03    9.99
   0  -2  10  152.32    9.70
   0   2  10  121.67    9.64
   1   2  10   17.35    1.64
   1  -2  10   15.01    1.37
   1  -2  10   15.90    1.60
  -1  -2 -10   16.85    1.24
   1   2  10   19.77    1.84
   2   2  10  379.79   27.29
   2  -2  10  376.68   27.29
   2  -2  10  385.29   25.13
   3   2  10  104.13    7.38
   3  -2  10   92.71    7.35
   4  -2  10    2.13    1.24
   4   2  10    3.15    1.24
   5   2  10    0.19    1.46
   5  -2  10   -0.32    1.57
   5  -3 -10    0.00    1.30
   4  -3 -10   24.27    2.46
  -4  -3  10   21.97    2.78
   4   3 -10   47.58    6.72
  -3  -3  10   32.69    3.07
   3  -3 -10   31.75    2.78
  -2  -3  10    0.74    0.95
   2  -3 -10    0.89    0.79
  -1  -3  10  357.66   24.96
  -1   3  10  353.02   24.97
  -1   3  10  327.11   26.10
   1  -3 -10  358.87   23.12
  -1  -3  10  344.53   23.21
   0   3  10  484.99   41.30
   0   3  10  527.13   39.58
   0  -3 -10  593.21   36.48
   0  -3  10  605.17   36.55
   1   3  10   87.76    6.61
   1   3  10   70.56    6.21
   1  -3  10   85.91    6.11
  -1  -3 -10   81.30    5.51
   1  -3  10   85.66    5.62
   2  -3  10    1.31    0.73
   2   3  10    1.34    0.69
   2  -3  10    1.93    0.61
   2   3  10    3.25    1.17
   3  -3  10   99.66    7.83
   3   3  10  109.74    7.83
   4   3  10   21.83    2.39
   4  -3  10   24.19    2.46
   5   3  10    0.63    1.50
   5  -4 -10    3.77    1.58
  -4  -4  10   -1.68    1.46
   4  -4 -10    0.88    1.21
   3  -4 -10   10.58    1.54
  -3  -4  10   11.40    1.84
   2  -4 -10  226.22   14.92
  -2  -4  10  216.54   15.14
  -1  -4  10   45.12    3.38
  -1   4  10   44.18    3.47
   1  -4 -10   43.54    3.26
  -1   4  10   42.43    3.81
  -1  -4  10   47.93    3.44
   0   4  10   27.17    2.16
   0  -4  10   20.51    1.90
   0   4  10   18.48    2.20
   0  -4 -10   24.44    1.86
   0  -4  10   25.38    2.16
   1  -4  10  248.21   16.55
   1   4  10  238.06   18.01
   1  -4  10  250.56   17.89
   1   4  10  258.33   18.97
  -1  -4 -10  247.86   16.45
   2  -4  10  145.17   10.64
   2  -4  10  144.46    9.81
   2   4  10  141.28   10.64
   2   4  10  155.82   11.55
   3  -4  10   44.60    3.83
   3   4  10   47.58    3.82
   3   4  10   51.84    4.66
   4  -4  10   -0.30    1.23
   4   4  10    1.04    1.21
  -4  -5  10   21.35    2.71
   4  -5 -10   16.49    2.09
  -3  -5  10   26.82    2.88
   3  -5 -10   25.59    2.39
  -2  -5  10    4.13    1.22
   2  -5 -10    4.20    0.93
  -1   5  10  140.07   11.41
  -1  -5  10  156.49   10.69
   1  -5 -10  147.32    9.97
  -1  -5  10  149.72   10.06
  -1   5  10  142.39   10.72
   0   5  10  126.55    8.65
   0  -5  10  122.56    8.69
   0  -5 -10  119.31    7.98
   0  -5  10  119.35    8.05
   0   5  10   97.96    9.16
  -1  -5 -10  100.41    6.88
   1  -5  10  102.59    7.51
   1  -5  10  101.63    6.98
   1   5  10   93.46    8.14
   1   5  10  107.90    7.62
   2   5  10   27.31    2.85
   2  -5  10   23.35    2.23
   2  -5  10   24.16    2.04
   3  -5  10   42.57    3.67
   3   5  10   47.59    4.54
   4   5  10   14.00    2.58
   4  -5  10   13.24    1.95
   4  -6 -10    2.09    1.41
  -4  -6  10    1.07    1.83
  -3  -6  10   12.66    2.20
   3  -6 -10   12.52    1.67
  -2  -6  10   19.06    2.04
   2  -6 -10   19.68    1.89
   1  -6 -10   43.06    3.34
  -1  -6  10   44.81    3.41
  -1   6  10   45.79    4.07
   0  -6  10    5.64    1.10
   0  -6 -10    6.38    0.97
   0   6  10    6.37    1.44
   1   6  10  171.54   14.07
   1  -6  10  188.77   12.23
   2  -6  10    0.57    0.87
   2  -6  10    1.48    0.92
   2   6  10   -0.57    1.53
   3   6  10   13.00    2.51
   3  -6  10   14.47    1.75
   4   6  10    2.52    2.09
   4  -6  10    2.52    1.49
   4  -7 -10    8.65    1.84
  -4  -7  10   11.10    2.50
   3  -7 -10    5.29    1.42
  -3  -7  10    4.01    1.82
  -2  -7  10    2.69    1.30
   2  -7 -10    2.31    1.02
  -1  -7  10   14.66    1.77
   1  -7 -10   17.91    1.70
  -1   7  10   14.21    2.18
   0  -7  10   22.21    2.14
   0   7  10   22.14    2.64
   0  -7 -10   24.94    2.10
   1   7  10   51.53    5.00
   1  -7  10   58.17    4.15
   2   7  10    2.31    1.84
   2  -7  10    0.91    1.16
   3   7  10   22.00    3.32
  -3  -8  10    6.46    1.92
   3  -8 -10    5.16    1.42
  -2  -8  10    9.11    1.70
   2  -8 -10    9.09    1.54
   1  -8 -10   43.23    3.48
  -1   8  10   40.80    4.24
  -1  -8  10   48.41    3.64
   0   8  10   -0.08    1.34
   0  -8 -10    1.35    1.08
   0  -8  10    1.16    1.02
   1  -8  10   54.56    4.04
   1   8  10   48.45    4.89
   2  -8  10    7.77    1.45
   2   8  10   11.55    2.51
   3   8  10   -0.53    2.06
  -3  -9  10    1.07    1.89
  -2  -9  10    0.55    1.45
   2  -9 -10    0.74    1.33
   1  -9 -10   17.17    1.95
  -1  -9  10   14.32    1.98
   0  -9 -10    3.00    1.31
   0   9  10    2.53    1.67
   0  -9  10    4.84    1.38
   1   9  10    3.95    1.95
   1  -9  10    1.09    1.29
   2   9  10   -1.38    2.09
   2  -9  10   -0.22    1.30
  -2 -10  10    1.74    1.63
  -1 -10  10   14.16    2.00
   1 -10 -10   10.46    1.90
   0 -10 -10    0.19    1.42
   0  10  10    0.33    2.07
   0 -10  10   -0.59    1.33
   1 -10  10    2.64    1.53
   1  10  10    1.34    2.16
   2 -10  10   -0.52    1.45
   5   0 -11    1.38    1.68
   4   0 -11   -0.54    1.33
   3   0 -11  500.00   33.46
   2   0 -11   -0.94    0.72
  -1   0  11  860.79   60.97
  -1   0  11  847.85   56.47
   0   0  11    0.66    0.49
   0   0  11   -0.14    0.65
   0   0  11   -0.33    0.42
   1   0  11  528.83   32.69
   1   0  11  460.59   35.41
   2   0  11   -0.19    0.69
   3   0  11  275.85   19.94
   4   0  11   -0.06    1.12
   5   0  11    1.62    1.54
   5  -1 -11    1.68    1.51
   5   1 -11    0.53    1.92
   4   1 -11   -0.79    1.75
   4  -1 -11    0.84    1.34
   3   1 -11   37.35    3.66
   3  -1 -11   42.67    3.42
  -2  -1  11   -0.40    0.52
  -2  -1  11   -0.34    0.96
   2  -1 -11    0.48    0.84
   1  -1 -11  152.32   11.49
  -1   1  11  168.25   12.32
  -1  -1  11  174.47   12.34
  -1  -1  11  185.02   11.61
   0  -1 -11   86.68    6.52
   0   1  11   99.43    7.28
   0   1  11   98.55    7.13
   0  -1  11   90.18    6.58
   0  -1  11   98.24    7.11
   1  -1  11  523.08   37.08
   1   1  11  514.93   37.12
   1  -1  11  546.60   34.23
  -1  -1 -11  489.85   34.15
   2  -1  11   84.38    6.20
   2   1  11   81.16    6.18
   3   1  11   10.67    1.36
   3  -1  11    9.20    1.33
   4  -1  11    0.66    1.15
   4   1  11    1.69    1.19
   5   1  11   10.95    1.95
   5  -1  11   10.74    1.97
   5   2 -11    5.88    2.89
   5  -2 -11    3.93    1.59
   4  -2 -11    4.05    1.40
   4   2 -11    6.88    2.95
  -3  -2  11  103.92    7.62
   3  -2 -11  103.88    7.43
   2  -2 -11    2.48    0.85
  -2  -2  11    1.90    1.01
  -1  -2  11  121.54    8.58
   1  -2 -11  119.36    8.43
  -1   2  11  124.38    9.05
  -1  -2  11  128.56    9.07
   0  -2 -11  169.71   11.67
   0  -2  11  158.88   11.71
   0   2  11  172.68   12.77
   0  -2  11  201.19   12.79
   0   2  11  173.91   13.24
   1  -2  11  257.43   17.81
  -1  -2 -11  248.10   16.30
   1  -2  11  239.36   16.38
   1   2  11  236.71   17.89
   1   2  11  252.98   18.69
   2   2  11   85.46    6.50
   2  -2  11   88.94    6.51
   3   2  11  105.10    7.71
   3  -2  11  100.54    7.69
   4  -2  11    0.88    1.17
   4   2  11    1.34    1.20
   5   2  11    3.55    1.62
   5   3 -11   16.10    7.34
   4  -3 -11    0.61    1.32
   4   3 -11   -1.31    5.36
   3  -3 -11   55.80    4.29
  -3  -3  11   55.55    4.53
   2  -3 -11   45.33    3.29
  -2  -3  11   39.27    3.50
  -1   3  11  210.41   14.06
   1  -3 -11  197.43   13.02
  -1  -3  11  205.71   14.05
  -1   3  11  160.80   14.66
  -1  -3  11  197.10   13.14
   0   3  11   27.12    2.66
   0  -3  11   35.02    2.59
   0   3  11   20.65    2.50
   0  -3  11   30.42    2.25
   0  -3 -11   30.22    2.17
  -1  -3 -11  633.70   42.16
   1   3  11  674.54   47.94
   1  -3  11  641.40   45.75
   1  -3  11  614.91   42.24
   2   3  11   78.88    6.15
   2  -3  11   81.64    6.15
   2  -3  11   83.79    5.61
   2   3  11   83.96    6.74
   3   3  11   18.09    1.86
   3  -3  11   16.60    1.84
   4   3  11    3.45    1.34
   4  -3  11    3.67    1.36
   5   3  11    9.14    1.94
   5  -4 -11   -1.44    1.37
   4  -4 -11   10.62    1.74
  -4  -4  11   11.02    2.20
   3  -4 -11   13.42    1.73
  -3  -4  11   14.70    2.03
   2  -4 -11   17.09    1.78
  -2  -4  11   20.04    2.12
   1  -4 -11  129.01    8.57
  -1  -4  11  135.07    9.21
  -1  -4  11  132.59    8.70
  -1   4  11  129.15    9.23
  -1   4  11  104.00    9.70
   0  -4  11  221.93   14.45
   0  -4  11  193.68   13.30
   0   4  11  172.33   15.08
   0  -4 -11  200.55   13.23
   0   4  11  202.81   14.44
   1  -4  11   31.37    2.55
   1  -4  11   33.80    2.81
   1   4  11   34.79    2.95
   1   4  11   34.52    3.25
   2   4  11   35.69    3.51
   2   4  11   33.38    2.98
   2  -4  11   36.07    2.69
   2  -4  11   36.50    2.98
   3   4  11   26.11    2.50
   3   4  11   32.45    3.27
   3  -4  11   24.75    2.48
   4   4  11   14.89    2.80
   4  -4  11    9.25    1.76
   4  -5 -11   -0.94    1.14
  -4  -5  11    0.38    1.70
   3  -5 -11    6.20    1.39
  -3  -5  11    7.13    1.78
  -2  -5  11   43.15    3.56
   2  -5 -11   41.76    3.30
  -1  -5  11   84.08    5.77
   1  -5 -11   76.63    5.66
  -1   5  11   70.52    6.52
  -1   5  11   83.05    6.08
  -1  -5  11   89.59    6.05
   0  -5  11    6.50    1.05
   0   5  11    8.11    1.10
   0   5  11    2.82    1.21
   0  -5  11    7.47    1.07
   0  -5 -11    6.56    0.94
   1  -5  11  312.08   22.65
   1  -5  11  310.23   20.95
   1   5  11  311.12   23.90
   1   5  11  324.71   22.71
   2  -5  11  108.02    8.08
   2  -5  11  107.75    7.48
   2   5  11  112.19    8.87
   3  -5  11    6.97    1.34
   3   5  11    7.61    2.01
   4   5  11    5.74    2.36
   4  -5  11    6.38    1.60
  -4  -6  11    7.09    2.20
   4  -6 -11    2.22    1.42
   3  -6 -11    0.30    1.08
  -3  -6  11   -0.83    1.42
  -2  -6  11    2.75    1.15
   2  -6 -11    4.42    1.15
   1  -6 -11   22.39    2.04
  -1  -6  11   21.81    2.00
  -1   6  11   19.46    2.50
   0  -6  11  207.13   12.89
   0   6  11  159.97   14.62
   0  -6 -11  201.30   12.80
   1   6  11   73.62    6.33
   1  -6  11   75.59    5.34
   2  -6  11    5.44    1.11
   2   6  11    6.20    1.85
   2  -6  11    6.26    1.16
   3  -6  11   10.69    1.61
   3   6  11   12.48    2.44
   4  -6  11   12.08    1.98
   4   6  11   10.89    2.79
  -4  -7  11    3.84    2.24
   3  -7 -11   -1.34    1.29
  -3  -7  11    1.35    1.70
   2  -7 -11  125.48    8.80
  -2  -7  11  128.50    9.04
  -1  -7  11    4.43    1.21
   1  -7 -11    2.67    1.04
  -1   7  11    2.46    1.50
   0  -7  11   31.48    2.69
   0  -7 -11   34.97    2.60
   0   7  11   25.36    3.14
   1  -7  11   26.21    2.32
   1   7  11   22.62    2.86
   2  -7  11   76.99    5.53
   2   7  11   76.08    6.69
   3   7  11   -0.65    1.99
   3  -8 -11    1.41    1.45
  -3  -8  11    3.45    1.86
   2  -8 -11    2.75    1.33
  -2  -8  11    4.80    1.56
  -1   8  11   19.92    2.72
  -1  -8  11   22.93    2.28
   1  -8 -11   20.53    2.10
   0  -8  11   62.23    4.48
   0   8  11   52.88    5.28
   0  -8 -11   58.98    4.39
   1  -8  11   -0.10    1.15
   1   8  11    1.17    1.54
   2  -8  11    0.21    1.17
   2   8  11   -1.11    1.85
   3   8  11   -1.32    2.18
   2  -9 -11   15.07    2.04
  -2  -9  11   15.15    2.21
   1  -9 -11    2.24    1.41
  -1  -9  11    4.18    1.49
   0  -9 -11   -0.97    1.32
   0   9  11   -0.60    1.75
   0  -9  11   -0.28    1.26
   1  -9  11   -1.36    1.23
   1   9  11    0.43    1.87
   2  -9  11   18.39    2.17
   2   9  11   16.58    3.06
   1 -10 -11    0.18    1.42
  -1 -10  11   -0.28    1.49
   0 -10  11   35.01    3.12
   0  10  11   29.47    3.91
   1 -10  11    1.87    1.51
   1  10  11   -0.51    2.14
   5   0 -12    0.34    1.86
   4   0 -12   18.64    2.41
   3   0 -12    1.01    1.35
   2   0 -12  136.49    9.65
  -2   0  12  141.67   10.21
  -1   0  12   -0.29    0.74
  -1   0  12    0.93    0.70
   0   0  12  361.95   24.90
   0   0  12  386.11   27.97
   0   0  12  375.03   26.97
   1   0  12    0.55    0.70
   1   0  12   -2.00    0.47
   2   0  12  537.79   38.49
   3   0  12   -0.22    0.91
   4   0  12    6.34    1.41
   5   1 -12    1.33    2.15
   5  -1 -12    1.22    1.61
   4   1 -12   28.15    3.45
   4  -1 -12   30.74    2.97
   3   1 -12    3.00    1.48
   3  -1 -12    2.20    1.09
  -2   1  12   31.68    2.72
   2  -1 -12   32.30    2.80
  -2  -1  12   37.38    3.01
  -2  -1  12   31.96    2.70
  -1  -1  12    2.48    0.75
   1  -1 -12    2.35    0.79
  -1   1  12    2.24    0.73
  -1  -1  12    1.62    0.83
   0   1  12 1891.08  131.74
   0  -1  12 1844.00  126.30
   0   1  12 1898.34  126.33
   0  -1 -12 1534.80  116.66
   0  -1  12 1694.95  116.74
  -1  -1 -12   12.69    1.18
   1   1  12   11.19    1.44
   1  -1  12   15.04    1.28
   1  -1  12   12.14    1.40
   2  -1  12   44.34    3.63
   2   1  12   46.71    3.64
   3   1  12    1.20    0.95
   3  -1  12   -0.11    0.91
   4   1  12   52.47    4.28
   4  -1  12   48.59    4.22
   5   1  12   -0.70    1.46
   5   2 -12   -1.10    3.13
   5  -2 -12   -0.63    1.48
   4   2 -12    6.91    3.11
   4  -2 -12    2.44    1.44
   3  -2 -12   74.35    5.54
  -3  -2  12   72.84    5.68
  -2  -2  12  167.34   10.88
  -2  -2  12  149.65   11.36
   2  -2 -12  154.74   10.69
  -1   2  12   18.14    2.10
  -1   2  12   32.03    2.26
  -1  -2  12   25.04    2.26
  -1  -2  12   29.56    2.26
   1  -2 -12   24.29    2.12
   0  -2  12   36.70    2.89
   0   2  12   37.81    2.97
   0  -2  12   28.50    2.55
   0  -2 -12   34.56    2.55
   0   2  12   31.98    2.94
   1  -2  12  101.46    6.99
   1   2  12  110.01    8.07
   1  -2  12  110.81    7.69
  -1  -2 -12  103.21    6.90
   1   2  12   90.34    7.73
   2  -2  12  796.35   57.43
   2   2  12  812.46   57.44
   3  -2  12    0.36    0.92
   3   2  12    0.90    0.97
   4   2  12   16.55    2.10
   4  -2  12   18.92    2.13
   5   2  12    2.40    1.62
   5  -3 -12    0.21    1.52
   5   3 -12   -7.69    8.49
   4   3 -12   25.57    6.91
  -3  -3  12   12.36    1.89
   3  -3 -12   13.23    1.74
   2  -3 -12    0.38    0.88
  -2  -3  12    0.18    0.89
  -2  -3  12   -0.30    0.58
  -1  -3  12   66.34    4.68
  -1  -3  12   66.27    4.88
   1  -3 -12   66.90    4.55
  -1   3  12   50.03    5.03
  -1   3  12   71.29    4.89
   0   3  12  497.85   34.72
   0  -3  12  438.69   30.66
   0   3  12  400.00   33.24
   0  -3 -12  453.39   30.61
   0  -3  12  528.42   33.28
   1   3  12   20.36    2.27
   1  -3  12   25.15    1.96
   1  -3  12   25.18    2.28
   1   3  12   28.84    2.54
   2   3  12    8.01    1.42
   2   3  12    6.40    1.11
   2  -3  12    7.15    1.12
   3   3  12    2.66    1.03
   3  -3  12    1.62    1.02
   4   3  12   35.85    3.13
   4  -3  12   27.78    2.95
   5   3  12    0.24    1.55
   4  -4 -12   -0.34    1.20
  -4  -4  12   -0.57    1.59
   3  -4 -12   22.47    2.32
  -3  -4  12   22.14    2.51
   2  -4 -12   58.05    4.17
  -2  -4  12   51.40    4.36
   1  -4 -12  115.15    8.13
  -1   4  12  121.39    8.79
  -1  -4  12  120.49    8.27
  -1  -4  12  119.94    8.77
   0  -4 -12   94.06    6.42
   0   4  12   83.10    7.08
   0  -4  12  105.18    7.09
   0   4  12   96.24    7.49
   0  -4  12   91.35    6.50
   1  -4  12   82.59    5.93
   1   4  12   83.48    6.51
   1  -4  12   87.35    6.47
   1   4  12   89.63    6.95
   2  -4  12  123.40    9.00
   2   4  12  115.32    9.04
   2   4  12  122.11    9.70
   2  -4  12  125.82    8.29
   3   4  12    2.82    1.55
   3  -4  12    1.56    1.06
   3   4  12   -0.18    0.94
   4   4  12    6.55    2.33
   4  -4  12    1.19    1.36
   4  -5 -12    7.27    1.68
  -4  -5  12    5.95    1.99
  -3  -5  12    8.80    1.86
   3  -5 -12    8.91    1.60
  -2  -5  12    0.08    1.10
   2  -5 -12    0.55    1.00
  -1  -5  12  142.37   10.13
   1  -5 -12  132.97    9.43
  -1  -5  12  136.47    9.56
  -1   5  12  142.28   10.17
   0  -5  12   95.81    6.80
   0   5  12   96.96    6.83
   0   5  12   78.20    7.18
   0  -5  12   87.42    6.27
   0  -5 -12   89.51    6.21
   1  -5  12   70.02    5.80
   1   5  12   77.84    6.32
   1  -5  12   74.97    5.35
   1   5  12   81.20    5.87
   2  -5  12    1.55    0.90
   2  -5  12    0.62    0.93
   2   5  12    2.74    1.42
   3   5  12   68.87    6.00
   3  -5  12   64.00    5.21
   4  -5  12    8.96    1.80
   4   5  12    9.33    2.63
  -4  -6  12    1.04    1.97
   4  -6 -12    1.53    1.52
   3  -6 -12   13.73    1.79
  -3  -6  12   15.17    2.39
   2  -6 -12    0.58    1.06
  -2  -6  12    0.19    1.05
  -1   6  12   25.83    3.07
  -1  -6  12   32.95    2.72
   1  -6 -12   33.25    2.67
   0  -6  12    0.27    0.93
   0   6  12   -0.03    1.26
   0  -6 -12    0.95    0.82
   1   6  12   45.53    4.39
   1  -6  12   48.82    3.67
   2   6  12   10.05    1.87
   2  -6  12    9.18    1.38
   2  -6  12    8.85    1.29
   3   6  12    1.11    1.60
   3  -6  12    0.72    1.17
   4  -6  12    1.80    1.51
  -4  -7  12    0.11    2.04
   3  -7 -12    1.74    1.42
  -3  -7  12    0.25    1.70
   2  -7 -12   11.34    1.70
  -2  -7  12   14.29    1.99
  -1  -7  12   73.66    5.05
  -1   7  12   53.01    5.75
   1  -7 -12   74.12    4.97
   0  -7  12    6.47    1.28
   0  -7 -12    7.41    1.23
   0   7  12    1.77    1.54
   1   7  12   -1.12    1.41
   1  -7  12    0.86    1.04
   2   7  12    0.27    1.73
   2  -7  12    2.61    1.14
   3   7  12   22.48    3.30
   3  -8 -12    5.87    1.69
  -3  -8  12    7.34    2.26
  -2  -8  12    2.45    1.52
   2  -8 -12    1.90    1.37
  -1   8  12   11.36    2.28
  -1  -8  12   15.88    1.96
   1  -8 -12   18.06    1.89
   0   8  12    1.44    1.68
   0  -8 -12    3.02    1.29
   0  -8  12    3.57    1.28
   1  -8  12   56.76    4.26
   1   8  12   51.81    5.14
   2  -8  12   -0.29    1.17
   2   8  12   -0.71    1.87
   3   8  12    2.90    2.40
   2  -9 -12    7.80    1.76
  -2  -9  12    9.36    2.00
   1  -9 -12    6.30    1.58
  -1  -9  12    7.86    1.68
   0  -9  12    2.67    1.37
   0   9  12    0.74    1.88
   1  -9  12    6.73    1.55
   1   9  12    3.42    2.11
   2  -9  12    2.01    1.41
   2   9  12    2.93    2.01
  -1 -10  12    0.25    1.52
   1 -10 -12    2.37    1.59
   0 -10  12    5.99    1.64
   0  10  12    2.67    2.28
   1 -10  12   20.77    2.35
   1  10  12   15.96    3.11
   5   0 -13    4.84    2.16
   4   0 -13   -1.67    1.44
   3   0 -13    2.42    1.44
   2   0 -13   -1.67    0.84
  -2   0  13    0.66    0.70
  -1   0  13  378.10   28.53
  -1   0  13  416.36   26.47
   0   0  13    0.36    0.76
   0   0  13    0.79    0.71
   0   0  13    0.50    0.50
   1   0  13   40.27    3.88
   1   0  13   55.39    3.50
   2   0  13   -0.53    0.78
   3   0  13   75.22    5.82
   4   0  13    0.81    1.24
   5   1 -13    1.08    2.38
   5  -1 -13    2.23    1.77
   4   1 -13   -1.92    1.94
   4  -1 -13   -0.02    1.46
   3   1 -13   19.02    2.22
   3  -1 -13   17.34    1.98
   2  -1 -13   11.64    1.64
  -2  -1  13   16.70    1.86
  -2   1  13   16.60    1.57
  -2  -1  13   14.64    1.52
  -1   1  13   10.70    1.32
  -1  -1  13   10.75    1.34
   1  -1 -13    9.11    1.34
  -1  -1  13   13.45    1.45
   0   1  13    6.80    1.13
   0   1  13    6.93    0.95
   0  -1 -13    5.89    1.06
   0  -1  13    5.60    1.03
   0  -1  13    6.95    1.10
   1   1  13  558.04   42.74
   1  -1  13  623.52   42.73
  -1  -1 -13  606.61   39.35
   2   1  13   54.62    4.10
   2  -1  13   48.42    4.06
   3  -1  13    8.21    1.34
   3   1  13    9.95    1.42
   4   1  13    0.06    1.23
   4  -1  13    1.08    1.24
   5  -2 -13    4.27    1.73
   5   2 -13    2.01    4.17
   4   2 -13   -0.73    2.85
   4  -2 -13    0.05    1.44
   3  -2 -13    7.41    1.58
  -3  -2  13   11.37    1.73
  -2  -2  13   16.53    1.89
  -2   2  13   17.11    1.65
  -2  -2  13   15.50    1.59
   2  -2 -13   15.74    1.79
  -1  -2  13  471.58   35.28
  -1   2  13  526.93   35.30
  -1  -2  13  504.75   32.78
   1  -2 -13  464.65   32.63
   0  -2  13   16.94    1.68
   0  -2  13   20.01    1.94
   0   2  13   20.81    1.98
   0   2  13   18.03    1.90
   0  -2 -13   18.06    1.72
   1   2  13   19.68    2.28
   1  -2  13   24.79    1.99
   1   2  13   26.18    2.42
   1  -2  13   27.96    2.34
   2   2  13   21.12    2.13
   2  -2  13   20.84    2.06
   3   2  13   81.66    6.26
   3  -2  13   80.95    6.23
   4   2  13    6.65    1.55
   4  -2  13    6.10    1.52
   5   3 -13   -9.66   12.97
   4  -3 -13    0.82    1.45
   4   3 -13    3.01    6.25
  -3  -3  13   58.87    4.71
   3  -3 -13   59.52    4.61
  -2  -3  13   17.98    1.97
  -2  -3  13   16.37    1.66
   2  -3 -13   18.11    1.78
  -1  -3  13    2.49    0.99
   1  -3 -13    3.61    0.89
  -1  -3  13    4.06    0.84
  -1   3  13    0.43    0.83
  -1   3  13    3.59    0.86
   0  -3  13   29.06    2.40
   0   3  13   25.19    2.74
   0   3  13   31.51    2.81
   0  -3 -13   30.42    2.34
   0  -3  13   33.11    2.72
   1  -3  13  295.04   20.79
   1  -3  13  290.56   19.13
   1   3  13  253.67   20.81
   1   3  13  310.80   21.76
   2   3  13  146.17   11.76
   2  -3  13  153.76   11.07
   2   3  13  151.98   11.12
   3  -3  13   -0.44    1.00
   3   3  13    0.38    1.00
   4  -3  13    1.46    1.36
   4   3  13    1.34    1.36
   4  -4 -13    6.00    1.74
  -4  -4  13    9.73    2.07
  -3  -4  13    5.72    1.57
   3  -4 -13    6.41    1.43
   2  -4 -13   45.05    3.58
  -2  -4  13   43.71    3.72
  -2  -4  13   45.94    3.63
  -1  -4  13   49.54    4.05
  -1   4  13   56.48    4.11
  -1  -4  13   52.12    3.93
   1  -4 -13   48.33    3.79
   0  -4 -13  144.41    9.83
   0   4  13  159.01   11.33
   0  -4  13  142.25    9.91
   0  -4  13  168.18   10.80
   0   4  13  117.93   10.75
   1   4  13  132.15   10.06
   1   4  13  147.92   10.63
   1  -4  13  133.93    9.21
   1  -4  13  130.45   10.05
   2   4  13   98.24    7.62
   2  -4  13  102.15    7.54
   2   4  13  101.46    8.14
   3   4  13   46.81    4.55
   3  -4  13   46.65    3.92
   3   4  13   47.05    3.93
   4   4  13   14.65    2.90
   4  -4  13   11.96    1.95
   4  -5 -13   -0.63    1.47
  -4  -5  13    4.52    1.64
   3  -5 -13   11.69    1.84
  -3  -5  13   14.10    2.15
   2  -5 -13   49.27    3.89
  -2  -5  13   51.47    4.17
  -1   5  13   -0.83    1.09
  -1   5  13    2.06    0.84
   1  -5 -13    0.65    0.86
  -1  -5  13    1.45    0.94
  -1  -5  13    2.67    0.77
   0  -5  13  108.94    7.76
   0   5  13  104.74    7.83
   0   5  13  102.21    8.26
   0  -5 -13  102.32    7.12
   0  -5  13   97.64    7.17
   1   5  13   18.28    2.11
   1   5  13   14.24    1.72
   1  -5  13   14.82    1.76
   1  -5  13   14.24    1.54
   2   5  13   69.23    5.92
   2  -5  13   68.96    5.35
   3  -5  13    5.89    1.41
   3   5  13    7.14    1.92
   4  -5  13    3.20    1.51
   4   5  13    1.77    2.27
  -4  -6  13    0.62    1.90
   4  -6 -13    2.30    1.44
  -3  -6  13    7.94    1.95
   3  -6 -13    4.13    1.54
  -2  -6  13    2.96    1.28
   2  -6 -13    1.34    1.16
  -1  -6  13   28.68    2.49
  -1   6  13   19.42    2.72
   1  -6 -13   28.47    2.36
  -1   6  13   26.51    2.39
   0   6  13   82.39    7.31
   0  -6 -13   93.64    6.24
   0  -6  13   88.77    6.28
   1  -6  13   35.13    2.97
   1   6  13   39.52    3.72
   2  -6  13   23.49    2.20
   2  -6  13   23.36    2.32
   2   6  13   23.94    2.85
   3  -6  13   16.14    2.03
   3   6  13   16.51    2.62
   4  -6  13   15.78    2.27
  -3  -7  13    0.56    1.72
   3  -7 -13    2.87    1.58
   2  -7 -13   18.42    2.07
  -2  -7  13   16.78    2.26
  -1  -7  13    2.31    1.22
   1  -7 -13    2.88    1.17
  -1   7  13   -1.04    1.41
   0   7  13   22.15    2.78
   0  -7  13   23.37    2.26
   0  -7 -13   23.78    2.19
   1   7  13   -0.26    1.52
   1  -7  13   -0.15    1.05
   2   7  13   34.08    3.55
   2  -7  13   28.41    2.69
   3   7  13    0.05    2.06
  -3  -8  13    1.67    2.02
   3  -8 -13    0.78    1.42
   2  -8 -13    2.11    1.43
  -2  -8  13    1.33    1.54
  -1   8  13   -1.79    1.70
   1  -8 -13   -0.23    1.29
  -1  -8  13   -1.08    1.21
   0   8  13   16.44    2.72
   0  -8  13   22.72    2.22
   1  -8  13   -0.13    1.21
   1   8  13   -0.90    1.72
   2   8  13    6.58    2.29
   2  -8  13    9.96    1.60
  -2  -9  13   22.42    2.82
   2  -9 -13   23.80    2.58
  -1  -9  13    0.40    1.37
   1  -9 -13    0.32    1.38
   0   9  13    7.22    2.34
   0  -9  13   10.68    1.65
   1  -9  13   -0.24    1.33
   1   9  13   -0.20    1.94
   2  -9  13    5.55    1.57
   2   9  13    5.48    2.43
   1 -10 -13    2.61    1.73
   0  10  13    1.10    2.26
   0 -10  13   -0.31    1.44
   5   0 -14   -0.11    2.04
   4   0 -14   -0.23    1.57
   3   0 -14   -1.05    1.27
  -2   0  14  122.48    8.85
   2   0 -14  114.82    8.34
  -1   0  14    0.92    0.88
   1   0 -14    0.60    0.67
   0   0  14   50.25    4.20
   0   0  14   51.38    3.84
   0   0  14   53.65    4.10
   1   0  14   -0.32    0.85
   2   0  14  103.41    7.76
   3   0  14    0.30    1.03
   4   0  14   29.81    3.00
   5  -1 -14    1.09    1.80
   5   1 -14   -0.37    2.58
   4  -1 -14   59.60    5.15
   4   1 -14   69.73    5.63
   3   1 -14    3.81    1.44
   3  -1 -14    3.07    1.30
  -2   1  14   64.85    4.83
   2  -1 -14   51.66    4.61
  -2  -1  14   61.98    4.81
  -2  -1  14   69.50    4.77
   1  -1 -14   60.72    4.32
  -1   1  14   55.24    4.56
  -1  -1  14   49.06    4.52
  -1  -1  14   66.01    4.37
   0   1  14  597.35   42.18
   0  -1 -14  571.42   37.51
   0   1  14  592.63   40.59
   0  -1  14  513.65   37.49
   0  -1  14  550.15   40.53
   1  -1  14   55.04    3.56
   1  -1  14   44.87    3.83
   1   1  14   36.11    3.78
   1   1  14   48.08    3.84
   2   1  14  141.94   10.38
   2  -1  14  139.17   10.36
   3  -1  14   -0.37    0.97
   3   1  14    0.87    1.06
   4   1  14   23.50    2.54
   4  -1  14   23.43    2.50
   5   2 -14   -3.25    4.23
   4   2 -14    8.59    3.36
   4  -2 -14    1.61    1.56
   3  -2 -14    0.28    1.23
  -3  -2  14    0.11    1.30
  -2  -2  14  101.40    7.51
  -2  -2  14  104.92    7.20
   2  -2 -14   93.43    7.11
  -2   2  14  101.11    7.53
   1  -2 -14    4.74    1.08
  -1   2  14    8.06    1.17
  -1  -2  14    5.49    1.10
  -1  -2  14    6.58    1.25
   0   2  14  284.93   19.34
   0  -2 -14  234.29   17.74
   0  -2  14  275.55   19.28
   0   2  14  295.73   20.03
   0  -2  14  238.42   17.82
   1  -2  14  125.85    7.77
   1   2  14   89.60    8.45
   1   2  14  118.71    8.78
   1  -2  14  116.91    8.49
   2   2  14   24.51    2.41
   2  -2  14   25.05    2.35
   3   2  14    0.27    1.06
   3  -2  14    0.68    1.07
   4  -2  14   15.73    2.05
   4   2  14   14.06    2.02
   4   3 -14   25.52    6.50
   4  -3 -14   10.73    1.99
   3  -3 -14   -0.12    1.22
  -3  -3  14    4.69    1.30
  -2  -3  14   19.68    2.05
   2  -3 -14   18.13    1.89
  -2  -3  14   15.55    1.69
  -1  -3  14   47.88    3.89
  -1   3  14   58.72    4.09
  -1   3  14   45.35    4.10
  -1  -3  14   45.39    4.00
   1  -3 -14   53.60    3.79
   0   3  14  168.19   11.42
   0  -3 -14  138.58   10.02
   0   3  14  142.40   11.01
   0  -3  14  157.24   10.95
   0  -3  14  135.98   10.08
   1  -3  14   12.75    1.65
   1  -3  14   14.50    1.40
   1   3  14   13.75    1.66
   1   3  14   13.24    1.61
   2   3  14   18.58    2.18
   2   3  14   21.38    2.06
   2  -3  14   18.24    1.96
   3   3  14   23.50    2.38
   3  -3  14   23.71    2.38
   4  -3  14   10.88    1.86
   4   3  14   10.71    1.87
  -4  -4  14    1.58    1.72
   4  -4 -14    2.00    1.63
   3  -4 -14    1.37    1.29
  -3  -4  14    5.68    1.58
  -2  -4  14   43.78    3.92
  -2  -4  14   48.07    3.82
   2  -4 -14   48.81    3.80
  -1   4  14    0.83    0.84
  -1  -4  14    0.13    0.74
  -1   4  14   -0.95    0.96
  -1  -4  14   -0.54    0.91
   1  -4 -14   -0.02    0.89
   0  -4  14  136.22    9.05
   0  -4  14  116.76    8.32
   0  -4 -14  116.21    8.23
   0   4  14   99.28    9.04
   0   4  14  137.98    9.50
   1  -4  14   91.56    7.44
   1  -4  14   99.34    6.79
   1   4  14  103.72    7.84
   1   4  14   96.93    7.39
   2   4  14   59.10    5.18
   2   4  14   66.33    5.53
   2  -4  14   68.53    5.10
   3   4  14    0.71    1.14
   3   4  14    1.06    1.49
   3  -4  14    0.72    1.18
   4   4  14   12.14    2.74
   4  -4  14    9.12    1.86
   4  -5 -14    1.30    1.61
   3  -5 -14   -0.94    1.36
  -3  -5  14   -0.39    1.36
   2  -5 -14   16.94    1.91
  -2  -5  14   16.24    2.18
  -1  -5  14   90.99    7.11
  -1   5  14  104.13    7.19
   1  -5 -14   98.08    6.69
  -1  -5  14   95.46    6.77
  -1   5  14   84.96    7.58
   0  -5  14   69.36    5.41
   0  -5 -14   80.48    5.42
   0   5  14   78.49    6.29
   0   5  14   66.80    5.92
   0  -5  14   82.30    5.88
   1  -5  14   12.10    1.73
   1   5  14   14.23    1.98
   1  -5  14   15.69    1.60
   1   5  14   13.94    1.68
   2  -5  14   24.16    2.43
   2   5  14   25.32    2.75
   3  -5  14   26.25    2.58
   3   5  14   23.63    3.07
   4   5  14   -0.44    2.17
   4  -5  14    2.18    1.58
  -4  -6  14    0.79    1.86
   3  -6 -14   24.04    2.63
  -3  -6  14   28.49    3.12
   2  -6 -14    3.40    1.17
  -2  -6  14    3.54    1.49
  -1  -6  14    0.07    1.10
   1  -6 -14    0.00    0.99
  -1   6  14   -1.21    1.31
  -1   6  14    0.58    0.90
   0  -6 -14   60.24    4.52
   0   6  14   64.37    5.37
   0  -6  14   59.99    4.59
   1   6  14  158.23   11.82
   1  -6  14  142.77   10.24
   2  -6  14    3.82    1.26
   2   6  14    4.76    1.67
   3   6  14    0.91    1.75
   3  -6  14    0.95    1.29
   4  -6  14   -0.97    1.56
   3  -7 -14    0.06    1.54
  -3  -7  14   -0.36    1.73
   2  -7 -14   10.65    1.82
  -2  -7  14   14.21    2.13
  -1   7  14   33.53    3.43
   1  -7 -14   28.45    2.75
  -1  -7  14   30.87    2.85
   0  -7  14   12.59    1.68
   0   7  14   10.19    2.19
   1  -7  14    9.74    1.52
   1   7  14   11.04    2.06
   2   7  14    0.58    1.74
   2  -7  14    2.22    1.17
   3   7  14   20.65    3.11
  -3  -8  14   17.29    2.92
  -2  -8  14    9.97    2.04
   2  -8 -14   10.83    1.86
  -1  -8  14    0.89    1.35
  -1   8  14   -0.03    1.72
   1  -8 -14    1.27    1.26
   0  -8  14    0.23    1.24
   0   8  14   -0.16    1.90
   1  -8  14   54.08    4.18
   1   8  14   51.14    5.04
   2   8  14    0.92    1.97
   2  -8  14    1.24    1.28
  -2  -9  14    2.13    1.82
   2  -9 -14   -0.03    1.53
  -1  -9  14   25.25    2.69
   1  -9 -14   24.37    2.60
   0   9  14   -0.88    1.98
   0  -9  14    0.43    1.35
   1   9  14   -0.98    1.97
   1  -9  14    0.97    1.37
   2  -9  14    1.55    1.52
   1 -10 -14    2.43    2.00
   0  10  14    0.55    2.36
   4   0 -15   -1.14    1.57
   3   0 -15   -2.29    1.29
  -2   0  15    0.61    0.83
   2   0 -15   -0.78    0.83
  -1   0  15  630.53   48.68
   1   0 -15  726.65   44.93
   0   0  15    0.56    0.81
   0   0  15   -0.06    0.85
   1   0  15    5.30    1.21
   2   0  15    0.10    0.96
   3   0  15  160.07   11.84
   4   0  15   -0.80    1.30
   4  -1 -15    3.77    1.61
   4   1 -15   10.92    2.56
   3  -1 -15   26.05    2.88
   3   1 -15   43.01    3.41
  -2   1  15    0.83    0.86
  -2  -1  15    1.10    0.85
   2  -1 -15    1.74    1.04
  -2  -1  15    1.66    1.15
  -1  -1  15    1.57    1.01
  -1  -1  15    4.57    1.11
  -1   1  15    4.35    1.11
   1  -1 -15    2.80    1.09
   0  -1  15   26.26    2.64
   0   1  15   33.08    2.72
   0  -1  15   31.02    2.86
   0  -1 -15   32.75    2.75
   0   1  15   31.76    2.89
   1   1  15  534.34   36.37
   1  -1  15  507.16   34.99
   1   1  15  413.80   34.91
   2  -1  15    1.15    0.98
   2   1  15    0.22    0.97
   3  -1  15    4.97    1.30
   3   1  15    5.49    1.34
   4   1  15    0.83    1.38
   4  -1  15   -0.20    1.32
   4  -2 -15    0.72    1.55
   4   2 -15    1.75    3.10
   3  -2 -15    1.53    1.22
  -3  -2  15    0.24    1.21
  -2   2  15    5.66    1.11
  -2  -2  15    5.95    1.08
   2  -2 -15    3.30    1.14
  -2  -2  15    5.72    1.34
   1  -2 -15  277.08   20.63
  -1  -2  15  338.73   20.78
  -1   2  15  311.73   22.35
   0  -2  15   15.94    1.88
   0   2  15   22.73    2.17
   0  -2  15   20.92    2.03
   0   2  15   23.31    2.11
   0  -2 -15   17.26    1.85
   1   2  15    1.98    0.85
   1  -2  15    1.07    0.82
   1  -2  15    3.10    1.16
   1   2  15    0.96    1.00
   2   2  15    5.99    1.29
   2  -2  15    5.99    1.24
   3   2  15  114.84    8.59
   3  -2  15  111.94    8.55
   4  -2  15    0.66    1.43
   4   2  15    1.17    1.40
   4  -3 -15    4.18    1.73
   4   3 -15   14.77    5.30
  -3  -3  15   17.29    2.19
   3  -3 -15   15.85    2.09
  -2  -3  15   75.38    5.45
   2  -3 -15   65.17    5.20
  -2  -3  15   66.40    5.29
  -2   3  15   71.06    5.47
  -1  -3  15   -0.15    0.84
  -1   3  15   -0.54    0.84
   1  -3 -15   -0.50    0.90
  -1  -3  15    0.81    1.03
   0  -3  15   68.03    5.19
   0  -3  15   55.93    4.77
   0  -3 -15   60.54    4.73
   0   3  15   70.90    5.35
   0   3  15   77.37    5.42
   1   3  15  439.53   30.14
   1  -3  15  416.33   26.62
   1  -3  15  361.83   28.89
   1   3  15  383.26   28.86
   2   3  15   15.92    1.96
   2   3  15   17.78    2.03
   2  -3  15   15.94    1.84
   3   3  15    4.98    1.37
   3   3  15    4.92    1.73
   3  -3  15    4.93    1.37
   4   3  15   10.65    1.93
   4  -3  15   11.41    1.95
   4  -4 -15    3.04    1.73
  -4  -4  15    1.37    1.75
   3  -4 -15    5.30    1.66
  -3  -4  15    4.64    1.58
  -2  -4  15   22.76    2.54
  -2  -4  15   26.18    2.38
   2  -4 -15   22.75    2.40
  -1  -4  15  122.67    9.11
   1  -4 -15  124.39    9.02
  -1   4  15  139.08    9.77
  -1   4  15  135.89   10.20
   0   4  15  116.44    7.86
   0  -4 -15   94.33    6.77
   0  -4  15  103.99    7.42
   0  -4  15   89.67    6.85
   0   4  15   85.68    7.48
   1  -4  15   -0.55    1.01
   1   4  15    1.30    1.05
   1   4  15    0.33    0.92
   1  -4  15    0.44    0.79
   2  -4  15   18.45    1.92
   2   4  15   14.53    1.92
   2   4  15   16.77    2.09
   3   4  15   38.32    4.13
   3  -4  15   41.38    3.65
   3   4  15   44.97    3.77
   4   4  15    0.23    2.17
   4  -4  15   -0.17    1.50
   4  -5 -15    2.91    1.69
  -4  -5  15    1.58    1.92
  -3  -5  15    1.10    1.49
   3  -5 -15    2.84    1.57
  -2  -5  15   35.87    3.25
   2  -5 -15   31.10    2.85
  -1  -5  15    2.13    0.90
  -1   5  15   -0.07    1.30
   1  -5 -15    1.31    1.07
  -1  -5  15    2.33    1.15
  -1   5  15    1.64    1.02
   0  -5 -15   12.70    1.50
   0  -5  15   14.92    1.68
   0   5  15    9.77    1.73
   0  -5  15   11.74    1.55
   0   5  15   13.91    1.85
   1   5  15   40.91    3.19
   1  -5  15   32.11    2.80
   1   5  15   37.69    3.45
   1  -5  15   29.21    3.16
   2  -5  15   17.44    2.02
   2   5  15   18.01    2.31
   3   5  15    0.04    1.68
   3  -5  15    0.55    1.24
   4  -5  15    2.73    1.69
   3  -6 -15    1.20    1.56
  -3  -6  15   -1.36    1.58
   2  -6 -15   28.86    2.68
  -2  -6  15   26.54    2.93
  -1   6  15   14.38    2.17
  -1   6  15   14.24    1.73
  -1  -6  15   13.84    1.78
   1  -6 -15   13.90    1.74
   0  -6  15   36.66    3.28
   0   6  15   44.38    4.00
   1  -6  15   -0.06    1.02
   1   6  15   -0.03    1.35
   2   6  15   50.14    4.68
   2  -6  15   51.07    4.31
   3   6  15    4.00    1.87
   3  -6  15    4.95    1.50
  -3  -7  15    0.09    1.94
   3  -7 -15    2.83    1.70
   2  -7 -15   11.76    1.92
  -2  -7  15   17.08    2.29
  -1   7  15    1.75    1.88
  -1  -7  15    2.93    1.41
   1  -7 -15    2.55    1.40
   0   7  15   35.84    3.70
   0  -7  15   32.95    3.03
   1   7  15    0.83    1.59
   1  -7  15    0.75    1.19
   2   7  15   11.45    2.26
   3   7  15    2.82    2.02
  -2  -8  15    5.90    1.92
   2  -8 -15    4.49    1.67
  -1  -8  15    1.25    1.30
   1  -8 -15    2.75    1.45
  -1   8  15   -0.07    1.85
   0  -8  15   13.28    1.94
   0   8  15   13.74    2.50
   1  -8  15    6.48    1.54
   1   8  15    8.32    2.14
   2   8  15   26.54    3.34
   2  -9 -15    1.75    1.81
   1  -9 -15   -0.54    1.56
  -1  -9  15    1.79    1.35
   0  -9  15   18.11    2.31
   0   9  15   17.55    2.99
   1   9  15    1.55    2.08
   1  -9  15    0.67    1.46
   4   0 -16    0.83    1.69
   3   0 -16   -0.22    1.33
   2   0 -16   36.59    3.23
  -2   0  16   40.73    3.40
   1   0 -16    0.76    0.75
  -1   0  16   -1.45    0.96
   0   0  16  348.99   23.41
   0   0  16  352.26   25.34
   1   0  16    0.75    0.92
   2   0  16  110.13    8.34
   3   0  16   -2.99    1.07
   4   0  16   37.82    3.58
   4  -1 -16    0.53    1.58
   4   1 -16    1.67    2.22
   3   1 -16    1.80    1.48
   3  -1 -16   -1.05    1.19
   2  -1 -16   83.18    7.08
  -2  -1  16  111.92    7.29
  -2   1  16  107.75    7.66
  -2  -1  16  100.09    7.62
  -1   1  16    2.41    1.11
  -1  -1  16   -1.00    0.98
   1  -1 -16    3.41    1.12
  -1  -1  16    2.06    0.99
   0  -1 -16  107.69    7.04
   0   1  16  103.75    7.55
   0  -1  16   97.75    7.47
   0  -1  16   86.02    6.92
   1   1  16    6.15    1.33
   1  -1  16    6.62    1.38
   1   1  16   10.87    1.19
   2  -1  16  108.07    8.22
   2   1  16  109.22    8.26
   3  -1  16   10.74    1.69
   3   1  16   12.45    1.77
   4  -1  16    8.23    1.74
   4   1  16    8.30    1.79
   4  -2 -16    0.58    1.61
   4   2 -16    1.33    3.01
   3  -2 -16    2.03    1.41
  -3  -2  16    5.54    1.55
  -2   2  16    5.74    1.16
  -2  -2  16    4.35    1.31
  -2  -2  16    4.50    1.08
   2  -2 -16    3.35    1.17
   1  -2 -16    0.22    1.11
  -1  -2  16   -1.06    0.93
  -1   2  16    2.22    1.08
  -1  -2  16    1.55    0.99
   0   2  16  217.04   14.07
   0  -2  16  199.21   13.96
   0  -2  16  172.41   12.97
   0  -2 -16  173.58   12.93
   1   2  16  130.01    8.68
   1  -2  16   93.71    8.39
   1   2  16  107.08    8.38
   2  -2  16   51.55    4.27
   2   2  16   50.25    4.46
   2   2  16   53.66    4.36
   3  -2  16    4.69    1.39
   3   2  16    4.47    1.43
   4  -2  16   26.33    2.95
   4   2  16   30.63    3.01
   4  -3 -16    3.77    1.74
   4   3 -16   15.61    5.48
   3  -3 -16    1.30    1.44
  -3  -3  16    4.11    1.38
  -2  -3  16   39.75    3.20
  -2   3  16   38.02    3.20
   2  -3 -16   31.25    3.11
  -2  -3  16   32.74    3.14
  -1   3  16   56.89    4.46
   1  -3 -16   53.49    4.14
  -1  -3  16   50.54    4.21
   0   3  16  196.17   12.90
   0  -3  16  141.12   11.44
   0  -3 -16  151.13   11.40
   0  -3  16  173.57   12.38
   0   3  16  178.71   12.49
   1  -3  16   29.19    3.27
   1   3  16   37.63    3.19
   1  -3  16   36.89    2.94
   1   3  16   41.46    3.35
   2   3  16   66.65    5.62
   2  -3  16   72.70    5.55
   2   3  16   70.06    5.81
   3  -3  16   24.00    2.49
   3   3  16   25.84    2.92
   3   3  16   21.69    2.52
   4   3  16    8.40    1.83
   4  -3  16    7.88    1.86
  -4  -4  16    2.39    1.84
   4  -4 -16    4.22    1.80
   3  -4 -16   12.76    2.07
  -3  -4  16   14.06    2.11
   2  -4 -16    0.92    1.30
  -2  -4  16    0.91    0.92
  -2  -4  16   -0.45    1.07
  -1  -4  16    9.09    1.54
  -1   4  16    9.02    1.39
  -1  -4  16    3.82    1.21
   1  -4 -16    8.28    1.42
   0   4  16   86.48    6.12
   0  -4  16   63.10    5.36
   0   4  16   73.65    5.96
   0  -4  16   77.17    5.82
   0  -4 -16   72.54    5.33
   1   4  16  139.94   10.25
   1   4  16  129.67    9.76
   1  -4  16  123.70    8.99
   2   4  16    3.95    1.22
   2  -4  16    4.63    1.32
   2   4  16    5.00    1.35
   3  -4  16    1.75    1.34
   3   4  16   -0.12    1.31
   3   4  16    1.96    1.56
   4   4  16    8.14    2.59
   4  -4  16    7.20    1.90
  -4  -5  16    0.36    1.86
   3  -5 -16    0.53    1.33
  -3  -5  16    1.04    1.50
  -2  -5  16    1.31    1.39
   2  -5 -16    2.63    1.36
  -1  -5  16   46.52    4.18
   1  -5 -16   49.41    4.08
  -1   5  16   61.84    4.77
  -1   5  16   54.77    4.42
   0  -5  16  115.49    8.55
   0  -5  16  138.06    9.26
   0   5  16   96.25    9.26
   0   5  16  142.32    9.76
   1   5  16   21.18    2.29
   1   5  16   16.25    1.93
   1  -5  16   18.24    1.87
   1  -5  16   13.26    1.97
   2   5  16   37.06    3.56
   2  -5  16   33.84    3.29
   3   5  16   42.60    4.50
   3  -5  16   49.38    4.09
  -3  -6  16    8.80    2.08
   3  -6 -16    5.21    1.81
  -2  -6  16    2.05    1.60
   2  -6 -16    1.63    1.40
   1  -6 -16    2.71    1.41
  -1   6  16    3.34    1.75
  -1   6  16    4.33    1.28
  -1  -6  16    4.47    1.43
   0   6  16    4.62    1.61
   0  -6  16    3.77    1.30
   1  -6  16   53.62    4.39
   1   6  16   61.85    5.11
   2   6  16   12.60    2.17
   2  -6  16   18.42    2.16
   3   6  16   -1.11    1.70
   3  -6  16    2.88    1.50
   3  -7 -16    1.71    1.80
  -3  -7  16    2.74    2.05
   2  -7 -16    4.63    1.63
  -2  -7  16    1.16    1.68
  -1  -7  16   33.93    3.26
  -1   7  16   37.50    3.87
   1  -7 -16   34.46    3.18
   0   7  16    9.06    2.02
   0  -7  16    8.72    1.64
   1   7  16    4.39    1.72
   1  -7  16    4.42    1.37
   2   7  16    2.32    1.71
   2  -8 -16    4.98    1.79
  -2  -8  16    4.76    1.96
  -1  -8  16    1.75    1.50
   1  -8 -16    1.25    1.50
  -1   8  16   -0.38    1.86
   0  -8  16    0.67    1.41
   0   8  16    1.08    1.88
   1   8  16   22.40    2.82
   1  -8  16   18.22    2.25
   2   8  16    1.34    1.92
   1  -9 -16    4.12    1.80
  -1  -9  16    2.84    1.67
   0  -9  16   -0.77    1.46
   0   9  16   -2.81    2.02
   1   9  16    0.87    2.06
   1  -9  16    1.13    1.45
   4   0 -17   -0.74    1.49
   3   0 -17    7.93    1.70
   2   0 -17    0.07    1.01
  -2   0  17    1.22    1.04
  -1   0  17  177.68   15.31
   1   0 -17  237.03   14.09
   0   0  17    1.90    1.05
   1   0  17   32.60    3.03
   2   0  17   -0.87    1.09
   3   0  17   59.46    4.95
   4   0  17   -0.36    1.40
   4   1 -17   -2.04    1.86
   4  -1 -17    0.67    1.64
   3   1 -17   31.15    2.89
   3  -1 -17   23.88    2.64
  -2  -1  17    3.55    1.32
  -2  -1  17    4.07    1.17
  -2   1  17    2.34    1.11
   2  -1 -17    3.72    1.21
  -1  -1  17    0.62    1.04
  -1  -1  17   -0.95    1.12
   1  -1 -17    0.42    1.12
  -1   1  17   -1.30    1.03
   0  -1  17   27.67    2.69
   0  -1  17   25.85    2.45
   0  -1 -17   29.32    2.65
   0   1  17   26.44    2.63
   1   1  17  112.95    7.61
   1   1  17   89.24    7.41
   1  -1  17   84.97    7.45
   2  -1  17   -0.42    1.15
   2   1  17    0.66    1.19
   3   1  17   18.00    2.27
   3  -1  17   19.76    2.24
   4  -1  17    0.82    1.49
   4   1  17    1.90    1.56
   4  -2 -17    2.17    1.66
   4   2 -17    3.37    2.68
   3   2 -17    4.81    1.45
  -3  -2  17    0.46    1.35
   3  -2 -17   -0.60    1.36
   2  -2 -17   10.73    1.74
  -2  -2  17   14.72    1.72
  -2  -2  17   12.98    1.70
  -2   2  17   12.03    1.71
  -1  -2  17  135.98    8.03
   1  -2 -17  123.72    7.98
  -1   2  17   98.94    8.53
  -1  -2  17   94.94    8.50
   0  -2 -17    1.49    1.22
   0  -2  17    1.73    1.09
   0  -2  17    2.90    1.08
   0   2  17    2.58    1.20
   1  -2  17   -0.25    1.04
   1   2  17    2.06    0.91
   1   2  17    1.09    0.99
   2   2  17   18.94    2.23
   2  -2  17   20.43    2.27
   2   2  17   22.22    2.38
   3  -2  17   67.03    5.52
   3   2  17   69.15    5.60
   4   2  17    0.03    1.54
   4  -2  17    0.18    1.59
   4   3 -17    8.21    4.66
   4  -3 -17   -1.16    1.59
  -3  -3  17   12.65    1.88
   3  -3 -17    7.77    1.68
  -2  -3  17    1.70    1.00
   2  -3 -17   -0.58    1.23
  -2  -3  17    1.33    1.09
  -2   3  17    0.49    1.04
  -1  -3  17   22.40    2.17
  -1   3  17   19.96    2.16
   1  -3 -17   21.87    2.12
  -1  -3  17   11.99    2.02
   0  -3  17   44.48    3.67
   0  -3 -17   39.46    3.43
   0  -3  17   39.75    3.44
   0   3  17   46.18    3.79
   1  -3  17   35.37    3.98
   1   3  17   57.03    4.22
   1   3  17   51.61    4.00
   2   3  17    1.91    1.19
   2  -3  17   -0.46    1.17
   2   3  17    0.66    1.11
   3   3  17    5.09    1.74
   3   3  17    4.62    1.55
   3  -3  17    4.25    1.50
   4   3  17    3.13    1.70
   4  -3  17    3.25    1.73
   4   3  17    4.67    2.52
   4  -4 -17    1.63    1.76
  -4  -4  17    0.94    1.76
  -3  -4  17    1.24    1.43
   3  -4 -17    1.64    1.63
  -2  -4  17   11.87    1.60
  -2  -4  17    9.69    1.80
   2  -4 -17   12.61    1.90
  -1  -4  17   49.72    4.21
   1  -4 -17   55.05    4.17
  -1   4  17   51.82    4.40
   0  -4  17    3.64    1.17
   0  -4  17    3.82    1.17
   0   4  17    3.29    1.25
   0   4  17    1.27    1.31
   1   4  17    4.46    1.17
   1  -4  17    4.61    1.11
   1   4  17    4.85    1.24
   1  -4  17    2.29    1.24
   2   4  17   32.96    3.19
   2  -4  17   34.88    3.10
   2   4  17   26.42    2.93
   3  -4  17   15.06    2.06
   3   4  17   12.93    2.25
   3   4  17   16.88    2.20
  -3  -5  17    4.48    1.75
   3  -5 -17    2.12    1.65
  -2  -5  17    8.58    1.75
   2  -5 -17    3.44    1.50
  -1   5  17   17.45    2.08
   1  -5 -17   14.84    1.98
  -1  -5  17   16.55    2.08
   0   5  17   77.27    5.82
   0  -5  17   62.87    5.18
   0   5  17   57.84    5.63
   0  -5  17   77.87    5.57
   1  -5  17   32.26    2.81
   1   5  17   34.63    3.26
   1   5  17   33.90    3.02
   1  -5  17   25.39    2.97
   2  -5  17    9.87    1.71
   2   5  17    6.31    1.67
   3  -5  17   -0.90    1.39
   3   5  17    0.88    1.64
  -3  -6  17    3.96    1.90
   3  -6 -17    5.13    1.94
  -2  -6  17   11.44    2.09
   2  -6 -17    9.20    1.83
  -1  -6  17   18.83    2.26
   1  -6 -17   20.01    2.26
  -1   6  17   22.21    2.35
   0  -6  17    4.48    1.40
   0   6  17    2.63    1.64
   1   6  17    6.54    1.78
   1  -6  17    7.52    1.45
   2   6  17   34.17    3.53
   2  -6  17   33.75    3.37
   3  -6  17    3.58    1.69
   3   6  17    5.00    1.93
  -2  -7  17    0.72    1.65
   2  -7 -17    0.97    1.56
   1  -7 -17    2.77    1.54
  -1  -7  17    1.93    1.51
  -1   7  17    0.08    1.83
   0  -7  17   68.03    5.60
   0   7  17   81.03    6.45
   1  -7  17    2.09    1.33
   1   7  17    1.08    1.57
   2   7  17    2.00    1.68
   2  -8 -17    2.03    1.80
  -2  -8  17    3.58    1.87
  -1  -8  17   -0.23    1.51
  -1   8  17   -2.95    1.78
   1  -8 -17    0.34    1.63
   0   8  17   12.37    2.51
   0  -8  17   10.42    1.91
   1  -8  17    1.12    1.37
   1   8  17   -1.27    1.70
   2   8  17    5.73    2.08
   0  -9  17   11.45    2.00
   0   9  17    9.36    2.59
   1   9  17   -0.86    2.01
   1  -9  17   -0.18    1.45
   4   0 -18    7.87    2.06
   3   0 -18    0.35    1.37
   2   0 -18    0.76    0.98
  -2   0  18    2.89    1.23
   1   0 -18    1.34    0.89
  -1   0  18   -2.57    1.14
   0   0 -18  217.83   15.30
   0   0  18  238.51   16.69
   1   0  18   -0.39    1.00
   2   0  18    0.69    1.30
   3   0  18    0.70    1.37
   4   0  18    8.28    1.86
   4   1 -18    1.64    2.07
   4  -1 -18   -2.88    1.51
   3  -1 -18   -0.08    1.19
   3   1 -18    0.35    1.46
  -2  -1  18  119.14    8.75
   2  -1 -18  114.83    8.03
   2   1 -18  102.78    7.93
  -2   1  18  121.29    8.78
  -1   1  18    3.65    1.45
   1  -1 -18    8.39    1.46
  -1  -1  18    9.39    1.42
  -1  -1  18    5.64    1.59
   0   1  18   20.79    2.27
   0  -1  18   20.16    2.09
   0  -1 -18   22.48    2.31
   0  -1  18   22.14    2.26
   1   1  18    1.08    1.05
   1  -1  18    2.30    1.15
   2   1  18  164.29   12.56
   2  -1  18  170.53   12.54
   3  -1  18   -0.09    1.32
   3   1  18   -0.59    1.38
   4  -1  18    2.09    1.62
   4   1  18    3.76    1.73
   4   2 -18    3.99    2.93
   4  -2 -18    0.48    1.47
   3  -2 -18    4.33    1.60
   3   2 -18    7.70    1.75
  -2  -2  18   11.58    1.66
  -2   2  18   12.35    1.74
   2  -2 -18    9.31    1.68
  -2  -2  18   10.16    1.67
  -1  -2  18   13.83    1.96
  -1   2  18    7.92    1.76
  -1  -2  18   14.78    1.75
   1  -2 -18   18.38    1.95
   0  -2  18  273.57   21.68
   0  -2 -18  366.09   21.90
   0  -2  18  315.26   23.41
   0   2  18  343.46   23.51
   1   2  18    9.43    1.43
   1  -2  18    6.89    1.46
   2   2  18    0.88    1.00
   2   2  18    0.19    1.14
   2  -2  18    1.05    1.32
   3  -2  18    5.87    1.67
   3   2  18    7.36    1.76
   4   2  18   13.70    2.25
   4   3 -18   10.91    4.37
   4  -3 -18    2.63    1.72
   3  -3 -18   -1.24    1.41
  -3  -3  18    2.01    1.37
   2  -3 -18   41.45    4.21
  -2  -3  18   60.97    4.53
  -2  -3  18   50.81    4.24
  -2   3  18   58.53    4.56
  -1  -3  18   24.76    2.37
  -1  -3  18   21.73    2.43
  -1   3  18   19.61    2.40
   1  -3 -18   21.34    2.41
   0  -3  18   23.01    2.23
   0   3  18   21.23    2.37
   0  -3  18   17.85    2.15
   1  -3  18    6.04    1.46
   1   3  18    9.75    1.44
   1   3  18    9.03    1.43
   2   3  18   82.73    6.44
   2  -3  18   93.06    6.39
   2   3  18   61.80    6.22
   3   3  18    3.32    1.59
   3  -3  18    4.87    1.59
   3   3  18    4.91    1.68
   4   3  18    2.78    1.79
   4   3  18    3.34    2.39
   3  -4 -18   13.05    2.30
  -3  -4  18   18.67    2.26
   2  -4 -18   -0.64    1.43
  -2   4  18    1.48    1.22
  -2  -4  18    1.15    1.31
  -2  -4  18    1.74    1.10
   1  -4 -18    1.98    1.41
  -1  -4  18    2.39    1.35
  -1   4  18    0.24    1.20
  -1  -4  18   -0.32    1.16
   0   4  18   42.49    3.90
   0  -4  18   38.83    3.47
   0  -4  18   45.92    3.75
   1  -4  18   49.12    4.95
   1   4  18   68.11    5.17
   1   4  18   64.53    4.92
   2  -4  18    5.50    1.59
   2   4  18    3.62    1.28
   2   4  18    3.41    1.33
   3   4  18    4.83    1.69
   3  -4  18    4.75    1.62
   3   4  18    6.06    1.73
  -3  -5  18    2.13    1.63
   3  -5 -18    0.56    1.68
  -2  -5  18   11.90    2.07
   2  -5 -18   13.48    2.03
  -1   5  18   51.22    4.41
  -1  -5  18   49.51    4.23
   1  -5 -18   49.98    4.20
   0  -5  18    0.63    1.19
   0  -5  18   -0.54    1.11
   0   5  18   -0.51    1.39
   1   5  18   23.22    2.53
   1   5  18   22.84    2.38
   1  -5  18   21.37    2.47
   2   5  18    9.79    1.80
   2  -5  18   11.15    1.97
   3   5  18    1.82    1.61
   3  -5  18   -0.27    1.50
   3  -6 -18    7.18    2.12
  -3  -6  18    2.87    1.89
   2  -6 -18    2.03    1.63
  -2  -6  18    3.09    1.77
   1  -6 -18    2.13    1.52
  -1   6  18    3.99    1.51
  -1  -6  18    4.01    1.58
   0   6  18    6.00    1.63
   0  -6  18    4.21    1.50
   1  -6  18   23.96    2.45
   1   6  18   22.69    2.65
   2   6  18    0.85    1.43
   2  -6  18    2.09    1.56
   3  -6  18    2.87    1.75
   3   6  18   -0.62    1.69
   2  -7 -18    0.70    1.74
  -2  -7  18   -0.14    1.51
  -1  -7  18   10.83    2.04
   1  -7 -18   11.13    2.21
   0   7  18    0.70    1.65
   0  -7  18    3.26    1.49
   1   7  18   13.18    2.29
   1  -7  18   13.30    1.98
   2   7  18    2.71    1.66
   2  -8 -18   -1.10    1.89
  -1  -8  18    8.77    2.01
   0   8  18    1.69    1.85
   0  -8  18   -0.16    1.47
   1  -8  18   12.35    2.04
   1   8  18   11.65    2.25
   0   9  18    2.42    2.41
   4   0 -19   -1.45    1.67
   3   0 -19    6.75    1.66
  -2   0  19    1.48    1.26
   2   0 -19    0.91    1.14
   1   0 -19   44.30    3.34
  -1   0  19   35.99    3.82
   0   0  19    1.62    1.17
   0   0 -19    2.75    1.01
   1   0  19   47.28    4.05
   2   0  19   -0.54    1.32
   3   0  19   38.97    3.82
   4  -1 -19   -0.87    1.59
   4   1 -19   -0.26    1.96
   3  -1 -19    4.73    1.39
   3   1 -19    7.04    1.73
   2   1 -19    1.82    1.00
  -2   1  19    0.89    1.27
   2  -1 -19    0.91    1.17
  -2  -1  19    0.22    1.13
  -1   1  19   30.50    3.40
   1  -1 -19   39.56    3.13
  -1  -1  19   35.33    3.51
  -1  -1  19   37.69    3.13
   0   1  19   32.85    3.24
   0  -1  19   34.33    3.13
   0  -1 -19   39.72    3.31
   0  -1  19   33.21    3.23
   1   1  19  129.51    9.80
   1  -1  19  131.35    9.88
   2   1  19    1.99    1.42
   2  -1  19    2.49    1.55
   3  -1  19   27.10    2.88
   3   1  19   24.59    2.91
   4  -2 -19   -1.14    1.59
   4   2 -19    2.62    2.81
   3   2 -19   10.51    1.79
   3  -2 -19    2.42    1.62
  -2   2  19    1.41    1.27
  -2  -2  19    1.00    1.22
  -2  -2  19    0.41    1.16
   2  -2 -19   -1.05    1.26
   1  -2 -19   88.68    5.72
  -1  -2  19   76.05    6.12
  -1   2  19   57.51    5.97
  -1  -2  19   79.15    5.57
   0  -2  19    4.30    1.28
   0  -2  19    3.91    1.25
   0   2  19    4.29    1.39
   1   2  19   68.67    5.14
   1  -2  19   58.31    5.18
   2  -2  19   22.32    2.55
   2   2  19   22.38    2.32
   2   2  19   17.51    2.42
   3   2  19   20.27    2.66
   3  -2  19   20.32    2.52
   3   2  19   19.68    2.57
   3  -3 -19   -0.87    1.46
  -3  -3  19    1.62    1.29
  -2  -3  19    1.62    1.23
  -2   3  19    0.33    1.20
  -2  -3  19    1.54    1.16
   2  -3 -19   -1.08    1.38
  -1  -3  19   28.89    2.60
  -1  -3  19   26.79    2.80
   1  -3 -19   27.24    2.74
  -1   3  19   21.27    2.72
   0  -3  19   77.34    6.73
   0  -3  19   98.98    7.23
   0   3  19  103.26    7.34
   1  -3  19   22.35    2.47
   1   3  19   22.75    2.31
   2   3  19    0.20    1.07
   2   3  19    1.48    1.21
   2  -3  19    2.22    1.52
   3   3  19   14.00    2.23
   3   3  19   14.08    2.27
   3  -3  19   15.16    2.21
  -3  -4  19   -4.24    0.94
   3  -4 -19   -0.78    1.64
  -2  -4  19   20.53    2.22
   2  -4 -19   12.23    2.28
  -2  -4  19   19.32    2.23
  -2   4  19   17.47    2.25
  -1  -4  19   66.94    5.97
  -1   4  19   66.10    6.01
  -1  -4  19   81.05    5.78
   1  -4 -19   89.32    5.92
   0   4  19    6.17    1.65
   0  -4  19    5.55    1.46
   0  -4  19    6.51    1.45
   1  -4  19   15.36    2.10
   1   4  19   18.48    2.03
   2   4  19   28.67    3.15
   2  -4  19   34.46    3.41
   2   4  19   36.83    3.34
   3   4  19   20.85    2.68
   3   4  19   18.74    2.60
   3  -4  19   22.90    2.68
  -3  -5  19    0.48    1.53
   3  -5 -19   -2.42    1.67
   2  -5 -19   -1.50    1.52
  -2  -5  19    1.15    1.50
   1  -5 -19   -1.31    1.59
  -1  -5  19    1.38    1.46
  -1   5  19    0.25    1.33
   0  -5  19   63.20    4.86
   0   5  19   57.82    5.05
   0  -5  19   52.01    4.57
   1   5  19   17.02    2.06
   1   5  19   17.54    2.12
   1  -5  19   16.70    2.15
   2  -5  19   -0.82    1.51
   2   5  19    0.56    1.24
   3   5  19    2.07    1.61
   3  -5  19    2.50    1.73
   3  -6 -19   -1.56    1.88
   2  -6 -19   11.16    2.34
  -2  -6  19   14.69    2.38
   1  -6 -19   22.34    2.65
  -1  -6  19   20.65    2.63
  -1   6  19   22.72    2.64
   0  -6  19    0.34    1.41
   1   6  19    7.54    1.68
   3  -6  19    4.75    1.98
   2  -7 -19   -0.40    1.87
  -2  -7  19    0.50    1.74
  -1  -7  19    2.11    1.72
   0  -7  19   11.15    1.98
   1   7  19    2.70    1.62
   2   7  19    0.69    1.60
  -1  -8  19    0.59    1.68
   0  -8  19    0.40    1.66
   0   8  19   -0.21    1.79
   1   8  19    1.47    1.91
   1  -8  19    1.17    1.51
   0   9  19    9.98    2.51
   4   0 -20    3.15    1.80
   3   0 -20   -0.58    1.19
  -2   0  20   11.97    2.03
   2   0 -20   15.13    1.80
  -1   0  20   -1.38    1.40
   1   0 -20    0.79    0.98
   0   0  20  150.26   11.24
   1   0  20    0.34    1.05
   2   0  20    2.67    1.52
   3   0  20   -1.32    1.52
   3   1 -20    1.14    1.49
   3  -1 -20   -0.83    1.31
   2  -1 -20   46.88    3.59
  -2   1  20   41.64    3.99
  -2  -1  20   38.23    3.92
   2   1 -20   44.27    3.46
  -1   1  20   -1.70    1.32
   1  -1 -20   -1.16    1.11
  -1  -1  20    0.87    1.15
  -1  -1  20   -0.87    1.41
   0  -1  20    0.17    1.15
   0   1  20    1.28    1.21
   1   1  20    7.32    1.43
   1  -1  20    9.03    1.57
   2  -1  20   75.37    6.01
   2   1  20   65.63    5.82
   3  -1  20   -1.74    1.58
   3   1  20    1.54    1.71
   3  -2 -20   -0.18    1.49
   3   2 -20    2.00    1.46
   2  -2 -20    0.47    1.36
  -2  -2  20    0.28    1.20
  -2  -2  20    1.09    1.26
  -2   2  20   -0.24    1.28
  -1   2  20    3.17    1.61
  -1  -2  20    7.07    1.75
   1  -2 -20    6.97    1.79
  -1  -2  20    8.17    1.47
   0  -2  20   30.79    3.02
   0  -2  20   34.30    3.24
   0   2  20   37.79    3.35
   1  -2  20    1.33    1.21
   1   2  20   -0.08    1.02
   2   2  20   -0.01    1.25
   2  -2  20   -0.92    1.51
   3  -2  20    5.08    1.84
   3   2  20    3.75    1.62
   3   2  20    2.07    1.74
  -3  -3  20   -1.40    1.28
   3  -3 -20   -1.21    1.51
  -2  -3  20   22.31    2.30
  -2  -3  20   17.16    2.29
  -2   3  20   20.53    2.49
   2  -3 -20   17.85    2.38
   1  -3 -20    0.25    1.73
  -1  -3  20   -0.51    1.36
  -1  -3  20    0.77    1.19
  -1   3  20   -0.61    1.35
   0   3  20   11.20    1.84
   0  -3  20    7.02    1.64
   0  -3  20   13.20    1.75
   1   3  20   29.37    2.83
   1  -3  20   28.64    2.90
   2  -3  20   49.36    4.21
   2   3  20   39.23    3.95
   3   3  20   -0.39    1.45
   3  -3  20   -0.13    1.72
   3   3  20    3.44    1.67
   3  -4 -20    0.36    1.79
  -3  -4  20    2.15    1.52
  -2  -4  20    0.56    1.23
  -2  -4  20    0.38    1.22
   2  -4 -20   -1.72    1.62
  -2   4  20    2.52    1.51
  -1   4  20    4.11    1.61
  -1  -4  20    6.51    1.66
  -1  -4  20    7.44    1.69
   1  -4 -20    5.24    2.07
   0  -4  20   23.73    2.72
   0  -4  20   29.26    2.84
   0   4  20   28.07    2.92
   1   4  20   12.24    1.73
   1  -4  20    9.46    1.76
   2   4  20    0.87    1.18
   2   4  20   -0.49    1.16
   2  -4  20   -0.67    1.54
   3   4  20    8.17    1.99
   3   4  20    6.79    1.70
   3  -4  20    6.96    1.99
   3  -5 -20   -1.02    1.78
  -3  -5  20   -0.91    1.45
   2  -5 -20    8.82    2.08
  -2  -5  20   10.69    1.99
   1  -5 -20   -1.30    1.70
  -1   5  20   -1.67    1.38
  -1  -5  20   -0.04    1.47
   0   5  20   -1.90    1.47
   0  -5  20   -0.07    1.47
   0  -5  20    0.57    1.26
   1  -5  20   19.26    2.31
   2  -5  20   13.29    2.21
   2   5  20    9.88    1.89
   3  -5  20    1.70    1.89
   3   5  20    1.73    1.63
  -2  -6  20    3.52    1.82
   2  -6 -20   -1.43    1.85
  -1  -6  20   20.49    2.69
  -1   6  20   19.09    2.56
   0  -6  20    5.11    1.77
   2   6  20    3.49    1.55
   2  -7 -20   -0.25    2.24
  -1  -7  20   10.05    2.19
   0  -7  20   -0.58    1.54
   1   7  20   12.86    2.24
   2   7  20    0.80    1.62
   0  -8  20    1.95    1.66
   1   8  20    8.27    2.08
   3   0 -21   14.57    1.91
  -2   0  21   -1.56    1.34
   2   0 -21   -0.23    1.18
   1   0 -21   18.06    1.94
  -1   0  21   19.41    2.55
   0   0  21    0.89    1.25
   1   0  21   76.07    6.02
   2   0  21    0.14    1.35
   3   0  21   19.47    2.67
   3  -1 -21    0.39    1.35
   3   1 -21    3.52    1.61
  -2   1  21    0.71    1.49
   2   1 -21    2.37    1.08
  -2  -1  21   -0.16    1.40
   2  -1 -21    2.27    1.25
   1  -1 -21   58.06    4.67
  -1   1  21   57.63    5.25
  -1  -1  21   69.70    5.38
  -1  -1  21   59.97    4.78
   0  -1  21    0.75    1.23
   0   1  21    0.09    1.23
   1   1  21    9.09    1.53
   1  -1  21    8.72    1.61
   2   1  21   -0.37    1.28
   2  -1  21    0.07    1.54
   3  -1  21   12.95    2.32
   3   1  21   11.19    2.31
   3  -2 -21   10.28    2.00
   3   2 -21   13.34    2.06
  -2  -2  21    4.17    1.60
  -2   2  21    5.28    1.72
   2  -2 -21    6.34    1.61
  -2  -2  21    5.63    1.49
  -1  -2  21   26.20    2.85
   1  -2 -21   31.08    2.79
  -1  -2  21   22.44    2.38
  -1   2  21   18.82    2.75
   0   2  21   13.09    1.88
   0  -2  21    9.60    1.73
   1   2  21   73.42    5.42
   1  -2  21   60.82    5.41
   2   2  21    1.71    1.42
   2  -2  21    2.90    1.70
   3  -2  21   15.46    2.59
   3   2  21   17.44    2.61
   3  -3 -21    1.22    1.64
  -3  -3  21    2.23    1.48
  -2   3  21   -0.50    1.44
   2  -3 -21    1.06    1.58
  -2  -3  21   -1.60    1.25
  -1   3  21   12.76    2.34
   1  -3 -21   24.94    2.83
  -1  -3  21   17.56    2.16
  -1  -3  21   21.77    2.52
   0  -3  21   37.89    3.48
   0  -3  21   33.06    3.35
   0   3  21   41.85    3.67
   1   3  21    8.01    1.54
   1  -3  21    9.76    1.69
   2   3  21    1.92    1.32
   2  -3  21    2.78    1.72
   3   3  21   11.35    2.24
   3  -3  21   13.80    2.46
   3  -4 -21    2.65    2.01
  -3  -4  21    5.23    1.65
  -2  -4  21   11.68    1.92
  -2   4  21   15.61    2.22
  -2  -4  21    9.73    1.90
   2  -4 -21    7.14    2.20
  -1   4  21    0.45    1.56
  -1  -4  21    2.41    1.56
   1  -4 -21    4.64    2.29
  -1  -4  21    2.62    1.47
   0  -4  21    1.57    1.49
   0   4  21    0.99    1.50
   0  -4  21    3.22    1.37
   1  -4  21   31.42    3.15
   1   4  21   32.13    3.11
   2  -4  21    4.99    1.82
   2   4  21    5.13    1.45
   3   4  21    2.88    1.65
   3   4  21    4.74    1.52
   3  -4  21    1.78    1.94
  -2  -5  21   -0.11    1.45
   2  -5 -21   -1.05    1.83
  -1  -5  21    0.48    1.53
  -1   5  21   -0.94    1.48
   0  -5  21   36.89    3.65
   0   5  21   36.17    3.75
   0  -5  21   41.16    3.67
   1   5  21    7.84    1.64
   1  -5  21    8.55    1.68
   2  -5  21    2.37    1.63
   3   5  21    0.77    1.59
  -2  -6  21    6.90    1.98
   2  -6 -21   -0.16    2.31
  -1   6  21   -1.37    1.49
  -1  -6  21    1.73    1.77
   0  -6  21    4.10    1.75
   2   6  21    1.18    1.62
   2  -7 -21   -1.54    2.29
  -1  -7  21    0.03    1.81
   0  -7  21   12.39    2.18
   3   0 -22   -1.35    1.30
   2   0 -22    0.69    1.24
  -2   0  22   -1.77    1.50
   1   0 -22    0.13    1.13
  -1   0  22   -0.97    1.59
   0   0  22  120.79    9.22
   1   0  22   -1.18    1.08
   2   0  22    4.20    1.66
   3   0  22    0.64    1.72
   3  -1 -22    1.62    1.44
   3   1 -22   -0.77    1.50
  -2   1  22    7.05    1.96
   2   1 -22   11.92    1.53
   2  -1 -22   11.68    1.59
  -2  -1  22    1.71    1.75
  -1   1  22    3.88    1.73
   1  -1 -22    5.53    1.41
  -1  -1  22    4.11    1.81
   1   1 -22    4.23    0.96
   0  -1  22   19.98    2.37
   0   1  22   21.10    2.41
   1   1  22    5.57    1.37
   1  -1  22    3.69    1.39
   2   1  22   36.95    3.57
   2  -1  22   30.74    3.54
   3  -1  22    0.88    1.97
   3   1  22    0.41    1.70
   3   2 -22    2.00    1.57
   3  -2 -22    0.22    1.55
  -2   2  22    0.07    1.57
   2  -2 -22    1.27    1.45
  -2  -2  22   -3.02    1.36
  -2  -2  22    1.09    1.31
  -1  -2  22   21.51    2.74
  -1  -2  22   20.28    2.37
   1  -2 -22   25.15    2.66
  -1   2  22   18.07    2.67
   0  -2  22   52.13    4.55
   0   2  22   55.59    4.64
   1   2  22    0.17    1.16
   1  -2  22   -0.18    1.24
   2   2  22    3.69    1.54
   2  -2  22    3.90    1.77
   3  -2  22    1.89    2.07
   3   2  22    1.69    1.73
   3   3 -22    9.89    1.89
   3  -3 -22   -2.79    1.58
  -3  -3  22    2.41    1.47
  -2   3  22   23.24    2.89
   2  -3 -22   26.77    2.74
  -2  -3  22   28.55    2.54
  -2  -3  22   12.62    2.50
   1  -3 -22    0.26    2.11
  -1  -3  22    1.42    1.29
  -1  -3  22   -1.35    1.48
  -1   3  22   -1.60    1.49
   0   3  22   16.19    2.26
   0  -3  22   15.95    2.10
   1  -3  22   13.67    2.02
   1   3  22   16.09    1.98
   2  -3  22   21.00    2.85
   2   3  22   23.56    2.57
   3   3  22    1.61    1.43
   3  -4 -22   -0.86    1.84
   2  -4 -22   -2.49    1.89
  -2  -4  22   -0.89    1.37
  -2  -4  22   -1.06    1.34
  -2   4  22    1.57    1.67
  -1   4  22   22.63    3.17
  -1  -4  22   30.62    3.03
  -1  -4  22   35.01    3.26
   0   4  22    8.03    1.94
   0  -4  22   12.07    1.86
   1   4  22   -1.13    1.18
   1  -4  22    0.95    1.40
   2   4  22    0.78    1.25
   2  -4  22    1.76    1.67
   3   4  22    6.63    1.82
   2  -5 -22   12.00    2.72
  -2  -5  22   11.70    2.04
  -1   5  22   -1.52    1.55
  -1  -5  22   -1.18    1.51
   0   5  22    0.30    1.61
   0  -5  22    1.41    1.60
   0  -5  22    1.71    1.45
   1   5  22   20.96    2.47
   1  -5  22   22.62    2.53
   2  -5  22    8.95    2.08
   2  -6 -22   -2.49    2.49
  -1  -6  22    5.50    1.96
   0  -6  22    9.61    2.16
   0  -7  22   -0.03    1.68
   3   0 -23    5.33    1.57
   2   0 -23    0.69    1.21
  -2   0  23   -4.12    1.54
  -1   0  23    2.21    1.79
   1   0 -23    4.12    1.39
   0   0  23    2.49    1.45
   1   0  23   43.81    3.86
   2   0  23   -0.57    1.43
   3   1 -23    4.45    1.77
   3  -1 -23    2.24    1.51
  -2  -1  23   -4.29    1.44
   2  -1 -23   -0.80    1.19
   2   1 -23    1.12    1.13
  -2   1  23   -3.62    1.54
  -1   1  23   26.07    2.89
   1  -1 -23   22.73    2.35
   1   1 -23   20.14    2.04
  -1  -1  23   21.83    2.84
   0   1  23   -0.04    1.28
   0  -1  23    1.21    1.39
   1   1  23    5.12    1.39
   1  -1  23    4.54    1.48
   2   1  23    1.34    1.52
   2  -1  23    0.10    1.63
   3  -2 -23    4.13    1.73
   3   2 -23    5.16    1.71
  -2   2  23   -1.92    1.59
  -2  -2  23   -2.36    1.48
   2   2 -23    3.14    1.09
   2  -2 -23    1.13    1.51
  -1  -2  23   13.95    1.93
   1  -2 -23   14.32    2.47
  -1  -2  23   13.98    2.29
  -1   2  23   10.58    2.25
   0  -2  23   12.23    1.91
   0   2  23    9.62    1.89
   1   2  23   53.82    4.29
   1  -2  23   45.71    4.31
   2   2  23    3.01    1.53
   2  -2  23    2.17    1.80
   3  -3 -23   -0.94    1.62
  -2   3  23    0.26    1.66
   2  -3 -23   -1.21    1.67
  -2  -3  23    0.49    1.31
  -2  -3  23   -4.36    1.36
  -1  -3  23    4.10    1.79
  -1  -3  23    5.77    1.55
  -1   3  23    2.63    1.83
   0  -3  23    0.94    1.37
   0   3  23    0.03    1.46
   1   3  23    4.63    1.48
   1  -3  23    6.48    1.57
   2  -3  23    1.66    1.72
   2   3  23    1.87    1.39
  -2  -4  23    0.54    1.40
  -2  -4  23   -2.65    1.44
  -2   4  23    0.12    1.70
   2  -4 -23   -5.03    1.95
  -1  -4  23    0.10    1.64
  -1  -4  23    2.18    1.56
  -1   4  23    1.09    1.74
   0   4  23    6.06    1.83
   0  -4  23    5.76    1.67
   1  -4  23   18.44    2.23
   1   4  23   15.73    2.15
   2  -4  23    2.92    1.87
   2   4  23    4.82    1.45
   2  -5 -23   -1.88    2.26
  -2  -5  23    1.24    1.52
  -1  -5  23    6.56    1.88
  -1   5  23    0.91    1.78
   0   5  23   13.34    2.31
   0  -5  23   14.14    2.11
   1  -5  23    0.76    1.41
   1   5  23    1.95    1.41
   2  -5  23    7.18    2.18
   2  -6 -23   -2.92    2.48
  -1  -6  23    1.66    1.88
   0  -7  23    8.59    2.23
   3   0 -24    1.85    1.36
   2   0 -24    5.35    1.35
  -2   0  24    1.79    1.99
   1   0 -24    0.62    1.36
  -1   0  24   -2.19    1.60
   0   0  24    9.98    1.85
   1   0  24   -0.65    1.24
   2   0  24    2.13    1.58
   3  -1 -24    0.29    1.44
  -2  -1  24    4.99    2.08
  -2   1  24    2.92    2.07
   2   1 -24    5.73    1.33
   2  -1 -24    4.89    1.40
   1   1 -24    3.11    1.06
  -1   1  24   -1.18    1.65
  -1  -1  24   -0.16    1.68
   0  -1  24   16.26    2.18
   0   1  24   14.50    2.15
   1  -1  24    0.71    1.35
   1   1  24    1.59    1.32
   2   1  24   22.88    2.71
   2  -1  24   21.63    2.92
   2  -2 -24    3.26    1.60
  -2   2  24   -2.77    1.71
   2   2 -24    4.30    1.18
  -2  -2  24    0.49    1.78
  -1  -2  24    0.94    1.75
  -1  -2  24    0.41    1.34
  -1   2  24    0.66    1.72
   0  -2  24   10.37    1.93
   0   2  24   12.52    2.00
   1  -2  24    0.46    1.33
   1   2  24    0.40    1.30
   2   2  24    6.00    1.67
   2  -2  24    5.57    2.08
  -2  -3  24    1.12    1.82
  -2  -3  24    6.69    1.61
  -2   3  24    1.96    1.99
   2  -3 -24    5.92    2.09
  -1   3  24    6.07    2.05
  -1  -3  24    7.14    1.99
   0  -3  24   19.32    2.37
   0   3  24   16.96    2.40
   1   3  24    6.68    1.60
   1  -3  24    7.40    1.68
   2   3  24   10.42    1.86
   2  -3  24   12.79    2.44
  -2   4  24   -3.11    1.67
  -2  -4  24   -2.99    1.59
   2  -4 -24   -2.00    2.17
  -1   4  24   13.80    2.51
  -1  -4  24   11.66    2.15
  -1  -4  24   16.48    2.42
   0  -4  24   11.82    1.96
   0   4  24    8.53    2.06
   1   4  24   -0.67    1.31
   1  -4  24   -1.09    1.37
   2   4  24    1.60    1.36
   2  -4  24    1.51    1.85
   2  -5 -24   -4.89    2.44
  -1  -5  24   -0.84    1.61
  -1   5  24   -1.48    1.73
   0   5  24    0.48    1.67
   0  -5  24    1.43    1.58
   1  -5  24    1.05    1.49
   1   5  24    0.00    1.36
  -1  -6  24    5.97    2.03
   2   0 -25   -0.55    1.23
  -2   0  25   -3.12    1.94
  -1   0  25    0.96    1.80
   0   0  25    1.52    1.53
   1   0  25   46.62    4.12
   2   0  25    0.27    1.54
   2   1 -25    1.19    1.22
  -2   1  25   -1.81    1.93
   2  -1 -25    0.45    1.28
  -2  -1  25   -4.80    1.80
  -1   1  25   23.89    2.95
   1   1 -25   19.83    2.15
  -1  -1  25   28.40    3.05
   0  -1  25    1.20    1.48
   0   1  25    0.67    1.48
   1   1  25   -1.43    1.28
   1  -1  25   -0.64    1.37
   2   1  25    1.82    1.54
   2  -2 -25    0.36    1.73
   2   2 -25    1.07    1.14
  -2  -2  25   -3.88    1.71
  -2   2  25   -1.87    1.83
  -1  -2  25    4.45    1.93
  -1   2  25    3.80    1.86
   0  -2  25    5.72    1.69
   0   2  25    4.03    1.68
   1   2  25   22.69    2.55
   1  -2  25   22.31    2.59
  -2  -3  25    0.44    1.92
   2  -3 -25    7.25    2.20
  -2   3  25   -0.59    1.95
  -2  -3  25    6.80    1.59
  -1  -3  25    1.85    1.82
  -1   3  25    3.23    1.97
  -1  -3  25    4.13    1.59
   0   3  25    1.90    1.61
   0  -3  25    2.19    1.55
   1  -3  25   -0.39    1.44
   1   3  25   -0.41    1.32
  -2  -4  25   -4.86    1.74
   2  -4 -25   -1.80    2.53
  -1  -4  25    0.70    1.76
  -1   4  25   -0.03    1.79
  -1  -4  25   -0.34    1.44
   0  -4  25    5.70    1.70
   0   4  25    3.75    1.85
   1   4  25   15.06    2.12
   1  -4  25   13.37    2.14
  -1  -5  25    2.66    1.64
  -1   5  25    1.37    1.94
   0   5  25    2.35    1.74
   1   5  25   -0.72    1.39
   1  -5  25    0.56    1.55
   2   0 -26    2.43    1.31
  -1   0  26   -0.76    1.77
   0   0  26    7.55    1.90
   1   0  26    1.96    1.46
  -2  -1  26    0.26    2.09
   2   1 -26    3.71    1.37
   2  -1 -26    0.83    1.35
  -1  -1  26    1.21    1.85
  -1   1  26   -1.60    1.64
   0  -1  26   21.87    2.67
   0   1  26   21.37    2.65
   1  -1  26    0.56    1.54
   1   1  26    1.85    1.48
   2   2 -26    0.74    1.18
   2  -2 -26   -0.46    1.60
  -2  -2  26   -1.93    1.94
  -1   2  26    1.07    1.75
  -1  -2  26    0.97    1.82
   0   2  26   11.32    2.06
   0  -2  26   10.60    2.04
   1   2  26    2.60    1.48
   1  -2  26    2.08    1.55
   2  -3 -26    1.17    2.05
  -1   3  26   -1.96    1.76
  -1  -3  26    0.58    1.79
   0   3  26    8.71    2.02
   0  -3  26   10.48    1.99
   1   3  26    5.25    1.61
   1  -3  26    4.73    1.71
  -1  -4  26    1.95    1.87
   0  -4  26    3.90    1.77
   0   4  26    4.68    1.83
   2   0 -27   -0.04    1.32
  -1   0  27   -1.34    1.80
   0   0  27    1.55    1.69
   2  -1 -27   -1.69    1.32
   2   1 -27    0.35    1.32
  -1  -1  27    5.86    2.08
   0   1  27   -0.61    1.51
   0  -1  27    2.73    1.72
   2  -2 -27    0.55    1.56
  -1  -2  27    2.61    1.91
   0  -2  27    1.35    1.67
   0  -3  27   -0.88    1.60
   0   0   0    0.00    0.00
;
_shelx_hkl_checksum     33873
_shelx_res_file
;
    4bracid.res created by SHELXL-2014/7
TITL 4BRACID in P2(1)/n
CELL 0.71073   4.4711   9.0316  21.6519  90.000  92.252  90.000
ZERR    4.00   0.0022   0.0044   0.0105   0.000   0.008   0.000
LATT 1
SYMM 0.5-X, 0.5+Y, 0.5-Z
SFAC C H O Br
UNIT 40 28 4 4
LIST 4
L.S. 30
ACTA
BOND $H
FMAP 2
ACTA
CONF
SIZE 0.35 0.28 0.13
EQIV $1 -x+3/2, y-1/2, -z+3/2
HTAB C8 O1B_$1
PLAN 20
TEMP 24
WGHT    0.081200    0.106900
FVAR       0.49025
C1    1    0.599008    0.366573    0.793818    11.00000    0.05530    0.03535 =
         0.06219   -0.00178    0.00968   -0.00252
BR1   4    1.379590    0.220060    1.025487    11.00000    0.08273    0.07025 =
         0.06883   -0.00504   -0.01157   -0.00322
C2    1    0.797188    0.326138    0.847661    11.00000    0.05424    0.03678 =
         0.05632   -0.00514    0.01247   -0.00314
C3    1    0.938422    0.439143    0.881811    11.00000    0.07576    0.03821 =
         0.06058   -0.00330    0.00572   -0.00703
H3    2    0.886958    0.545239    0.867913    11.00000    0.08019
C4    1    1.118618    0.407923    0.933235    11.00000    0.07410    0.04836 =
         0.06238   -0.01103    0.00719   -0.01523
H4    2    1.217248    0.493738    0.955518    11.00000    0.07698
C5    1    1.157771    0.262792    0.951222    11.00000    0.06015    0.05469 =
         0.05245   -0.00654    0.00681   -0.00423
C6    1    1.023299    0.147531    0.918078    11.00000    0.07709    0.04150 =
         0.06389   -0.00029    0.00161   -0.00305
H6    2    1.065424    0.051403    0.931881    11.00000    0.06975
C7    1    0.843909    0.178297    0.866186    11.00000    0.06936    0.03860 =
         0.05981   -0.00533    0.00093   -0.00302
H7    2    0.751692    0.095584    0.836363    11.00000    0.05367
C8    1    0.454440    0.243870    0.755148    11.00000    0.05702    0.03956 =
         0.06933   -0.00285   -0.00335    0.00161
H8B   2    0.342147    0.183549    0.782371    11.00000    0.05601
C9    1    0.256449    0.304772    0.706426    11.00000    0.06657    0.04635 =
         0.08691   -0.00187    0.00214   -0.00477
H8A   2    0.617423    0.187071    0.733943    11.00000    0.06832
C10   1    0.101111    0.351560    0.669792    11.00000    0.08439    0.06010 =
         0.08756    0.01683   -0.03221    0.00513
AFIX 163
H10   2   -0.028268    0.390528    0.639280    11.00000   -1.20000
AFIX   0
O1B   3    0.551436    0.495367    0.779852    11.00000    0.08751    0.03765 =
         0.08951    0.00235   -0.00658    0.00020
HKLF 4
REM  4BRACID in P2(1)/n
REM R1 =  0.0482 for    1397 Fo > 4sig(Fo)  and  0.0656 for all    1965 data
REM    133 parameters refined using      0 restraints
END
WGHT      0.0835      0.0786
REM Highest difference peak  0.404,  deepest hole -0.620,  1-sigma level  0.105
Q1    1   1.4224  0.2858  1.0106  11.00000  0.05    0.40
Q2    1   0.2461  0.3357  0.6525  11.00000  0.05    0.40
Q3    1   0.1000  0.3873  0.6568  11.00000  0.05    0.40
Q4    1   0.0472  0.3793  0.6665  11.00000  0.05    0.38
Q5    1   0.1441  0.3840  0.6872  11.00000  0.05    0.35
Q6    1   0.7377  0.1914  0.9605  11.00000  0.05    0.32
Q7    1   1.3496  0.1623  1.0117  11.00000  0.05    0.32
Q8    1   1.6900  0.2262  1.0219  11.00000  0.05    0.32
Q9    1   0.7112  0.2302  0.9653  11.00000  0.05    0.31
Q10   1   1.8463  0.2286  1.0243  11.00000  0.05    0.31
Q11   1   1.5038  0.2063  0.9797  11.00000  0.05    0.29
Q12   1   0.9303  0.2183  1.0850  11.00000  0.05    0.28
Q13   1   1.1303  0.2186  1.0292  11.00000  0.05    0.27
Q14   1   0.6532  0.4630  0.7725  11.00000  0.05    0.27
Q15   1   0.9766  0.7069  0.9157  11.00000  0.05    0.26
Q16   1   1.3113  0.2200  1.0611  11.00000  0.05    0.26
Q17   1   1.5034  0.2480  0.9384  11.00000  0.05    0.25
Q18   1   1.6180  0.3155  0.9455  11.00000  0.05    0.25
Q19   1   0.1609  0.2409  0.7999  11.00000  0.05    0.24
Q20   1   0.5956  0.1587  0.9389  11.00000  0.05    0.22
;
_shelx_res_checksum     41374
