# Supplementary material for: Crystal structure of 1-(4-bromo­phen­yl)but-3-yn-1-one
Source: Acta Crystallogr E Crystallogr Commun. 2023 Jun 13;79(Pt 7):633–6. doi: 10.1107/S205698902300508X (PMC10439427; doi:10.1107/S205698902300508X)
Supplement: Supplementary file 2 [file e-79-00633-Isup2.hkl]

data_I                                                                          
_shelx_title ' 4BRACID in P2(1)/n'                                              
_shelx_refln_list_code          4                                               
_shelx_F_calc_maximum      218.44                                               
_exptl_crystal_F_000       440.00                                               
_reflns_d_resolution_high  0.7529                                               
                                                                                
loop_                                                                           
 _space_group_symop_operation_xyz                                               
 'x, y, z'                                                                      
 '-x+1/2, y+1/2, -z+1/2'                                                        
 '-x, -y, -z'                                                                   
 'x-1/2, -y-1/2, z-1/2'                                                         
                                                                                
_cell_length_a     4.4711                                                       
_cell_length_b     9.0316                                                       
_cell_length_c    21.6519                                                       
_cell_angle_alpha  90.000                                                       
_cell_angle_beta   92.252                                                       
_cell_angle_gamma  90.000                                                       
                                                                                
_shelx_F_squared_multiplier     1.000                                           
                                                                                
loop_                                                                           
 _refln_index_h                                                                 
 _refln_index_k                                                                 
 _refln_index_l                                                                 
 _refln_F_squared_calc                                                          
 _refln_F_squared_meas                                                          
 _refln_F_squared_sigma                                                         
 _refln_observed_status                                                         
   2   0   0        417.95        406.20        27.25 o                         
   4   0   0        543.35        511.75        38.07 o                         
   1   1   0         78.90         69.76         3.81 o                         
   2   1   0       4049.10       4171.81       193.98 o                         
   3   1   0        148.56        132.89         5.88 o                         
   4   1   0          0.11         -0.88         2.43 o                         
   5   1   0          2.33         -0.57         3.03 o                         
   0   2   0      20682.91      19347.03       988.54 o                         
   1   2   0        143.35        105.68         4.62 o                         
   2   2   0        308.24        322.25        15.26 o                         
   3   2   0        217.09        205.15         8.94 o                         
   4   2   0        300.90        284.15        12.34 o                         
   5   2   0          0.84          3.21         3.19 o                         
   1   3   0       1649.04       1844.42        63.80 o                         
   2   3   0       3937.55       4166.11       162.30 o                         
   3   3   0        164.69        161.02         6.38 o                         
   4   3   0         23.26         27.68         2.86 o                         
   5   3   0          4.28          1.81         3.36 o                         
   0   4   0       3356.82       3417.53       168.37 o                         
   1   4   0        585.78        594.94        20.80 o                         
   2   4   0         22.73         20.80         1.76 o                         
   3   4   0        220.27        218.96        13.82 o                         
   4   4   0         60.93         72.18         9.40 o                         
   5   4   0          7.08          7.03         5.78 o                         
   1   5   0        431.28        385.98        13.72 o                         
   2   5   0        837.19        891.25        31.38 o                         
   3   5   0        196.95        182.97        12.06 o                         
   4   5   0         77.11         78.32        10.14 o                         
   5   5   0          9.11          6.63         4.09 o                         
   0   6   0         31.83         23.82         2.65 o                         
   1   6   0        488.96        488.02        19.90 o                         
   2   6   0          7.75          4.70         1.82 o                         
   3   6   0        247.74        256.55        16.05 o                         
   4   6   0         34.90         38.90         3.97 o                         
   5   6   0          4.46          3.25         4.05 o                         
   1   7   0       1837.80       1784.04        71.08 o                         
   2   7   0         11.64         19.81         2.88 o                         
   3   7   0         31.86         40.64         4.99 o                         
   4   7   0         15.89         18.34         3.56 o                         
   0   8   0         31.37         28.77         3.66 o                         
   1   8   0        102.23         99.93         5.40 o                         
   2   8   0         69.89         63.15         4.49 o                         
   3   8   0         68.30         75.03         6.65 o                         
   4   8   0          2.74         -0.29         4.87 o                         
   1   9   0         68.92         70.34         4.66 o                         
   2   9   0         45.64         46.90         4.31 o                         
   3   9   0         42.79         46.98        15.58 o                         
   0  10   0          0.63         -1.72         3.66 o                         
   1  10   0         69.12         65.81         4.85 o                         
   2  10   0         12.21          9.70         3.69 o                         
   3  10   0         42.81         49.18        10.69 o                         
   1  11   0         32.40         37.36         4.47 o                         
   2  11   0          1.02         -0.54         7.41 o                         
  -5   0   1         41.07         30.33         5.53 o                         
  -3   0   1        863.07        845.02        56.33 o                         
  -1   0   1        254.45        328.02        22.05 o                         
   1   0   1       3474.05       3191.99       154.03 o                         
   3   0   1         71.12         67.19         4.27 o                         
   5   0   1        121.99        119.03        11.61 o                         
  -5   1   1         27.68         20.60         5.66 o                         
  -4   1   1          2.09          3.30         1.81 o                         
  -3   1   1        481.35        464.11        37.28 o                         
  -2   1   1        242.12        282.57        24.71 o                         
  -1   1   1       7367.41       7124.19       567.88 o                         
   0   1   1          7.73          1.41         0.65 o                         
   1   1   1       2448.11       2288.32        78.11 o                         
   2   1   1        186.69        252.32         8.97 o                         
   3   1   1       2199.65       2301.56        79.08 o                         
   4   1   1         22.07         20.62         3.32 o                         
   5   1   1         44.11         37.71         6.26 o                         
  -5   2   1          9.74          8.87         3.16 o                         
  -4   2   1          9.98          5.70         2.00 o                         
  -3   2   1        179.31        163.29        19.87 o                         
  -2   2   1        720.36        537.42        65.88 o                         
  -1   2   1       4968.63       5351.19       211.06 o                         
   0   2   1       3041.19       3541.12       110.73 o                         
   1   2   1       3328.17       3435.71       106.05 o                         
   2   2   1       1003.16       1077.72        37.27 o                         
   3   2   1        484.68        449.25        15.86 o                         
   4   2   1          6.08          3.54         3.16 o                         
   5   2   1        152.27        167.64        10.59 o                         
  -5   3   1         24.35         18.65         3.68 o                         
  -4   3   1         48.93         45.94         3.30 o                         
  -3   3   1        199.69        205.77         8.96 o                         
  -2   3   1        218.63        233.95        11.86 o                         
  -1   3   1       1786.63       1867.77        73.86 o                         
   0   3   1       6167.11       6905.61       239.84 o                         
   1   3   1       3897.40       4212.21       130.37 o                         
   2   3   1         86.83         72.26         3.19 o                         
   3   3   1       1022.97       1159.08        40.18 o                         
   4   3   1         81.50         81.03         5.20 o                         
   5   3   1          9.16          8.65         3.81 o                         
  -5   4   1          3.43          6.03         5.45 o                         
  -4   4   1          8.20          9.03         3.13 o                         
  -3   4   1        201.52        169.47        14.68 o                         
  -2   4   1        470.66        494.25        17.59 o                         
  -1   4   1       1686.46       1689.73        58.57 o                         
   0   4   1         90.54        114.78         4.43 o                         
   1   4   1       1719.58       1817.54        56.55 o                         
   2   4   1       2365.80       2599.30        81.11 o                         
   3   4   1         35.64         30.04         2.47 o                         
   4   4   1          1.41          1.64         2.99 o                         
   5   4   1         13.84         12.48         6.49 o                         
  -5   5   1         40.24         27.26         4.66 o                         
  -4   5   1         83.25         81.20         9.79 o                         
  -3   5   1         51.37         49.53         4.28 o                         
  -2   5   1          0.15          0.06         1.85 o                         
  -1   5   1        933.06        902.45        36.06 o                         
   0   5   1       3171.15       3408.52       118.90 o                         
   1   5   1       1638.20       1798.94        62.39 o                         
   2   5   1         38.41         46.36         2.73 o                         
   3   5   1        167.75        176.28         8.62 o                         
   4   5   1        180.00        163.68        15.39 o                         
   5   5   1          2.32         -1.09         3.85 o                         
  -5   6   1          0.41         -1.97         3.86 o                         
  -4   6   1          9.36         10.95         3.19 o                         
  -3   6   1          2.65          2.71         2.28 o                         
  -2   6   1        674.61        690.19        30.66 o                         
  -1   6   1        238.07        216.50         9.28 o                         
   0   6   1         47.86         49.28         2.57 o                         
   1   6   1          2.86          3.34         2.56 o                         
   2   6   1       1002.26       1080.58        37.86 o                         
   3   6   1         68.10         77.36         4.96 o                         
   4   6   1          3.08          0.90         3.21 o                         
   5   6   1          0.14          0.92         5.53 o                         
  -4   7   1         77.89         87.82         5.68 o                         
  -3   7   1         10.46          8.38         3.69 o                         
  -2   7   1        206.24        214.53         9.74 o                         
  -1   7   1        100.13         92.41         4.95 o                         
   0   7   1        661.07        648.71        23.26 o                         
   1   7   1        583.35        521.21        21.41 o                         
   2   7   1         62.11         61.16         5.25 o                         
   3   7   1          8.33          8.73         4.02 o                         
   4   7   1         16.00         18.92         3.93 o                         
  -4   8   1          0.00         -0.62         4.24 o                         
  -3   8   1          1.09          3.30         4.09 o                         
  -2   8   1        449.14        446.25        18.79 o                         
  -1   8   1         37.99         33.27         4.96 o                         
   0   8   1          2.82          4.16         2.04 o                         
   1   8   1         18.43         17.47         2.72 o                         
   2   8   1        512.21        506.10        30.94 o                         
   3   8   1          3.41          5.40         4.25 o                         
   4   8   1          1.50          5.26         4.81 o                         
  -3   9   1          5.54         -1.13         4.26 o                         
  -2   9   1          4.22          7.79         3.19 o                         
  -1   9   1         24.00         24.18         3.18 o                         
   0   9   1        219.90        223.86         9.03 o                         
   1   9   1         47.28         49.86         4.03 o                         
   2   9   1          2.57          6.95         3.16 o                         
   3   9   1          8.37         10.27         4.81 o                         
  -3  10   1          2.35          1.66         7.74 o                         
  -2  10   1         86.57         77.42         6.32 o                         
  -1  10   1         25.73         30.27         3.75 o                         
   0  10   1          4.96          7.26         2.67 o                         
   1  10   1         19.94         24.77         3.74 o                         
   2  10   1         60.69         64.00         6.64 o                         
   3  10   1         12.79          5.91         8.49 o                         
  -2  11   1          0.23         -2.76         4.83 o                         
  -1  11   1          0.97          3.83         3.60 o                         
   0  11   1         56.53         63.51         5.34 o                         
   1  11   1         19.55         22.07         4.08 o                         
  -4   0   2        672.35        601.66        40.61 o                         
  -2   0   2        499.29        492.82        33.20 o                         
   2   0   2        165.43        124.76         6.54 o                         
   4   0   2        385.11        395.88        30.12 o                         
  -5   1   2          0.02         -0.24         2.59 o                         
  -4   1   2          0.26         -1.97         1.97 o                         
  -3   1   2          0.58          0.00         1.68 o                         
  -2   1   2       3403.90       3675.99       228.56 o                         
  -1   1   2       2374.38       2570.28       119.96 o                         
   0   1   2        707.65        733.96        23.41 o                         
   1   1   2        889.83        779.56        28.92 o                         
   2   1   2       3278.17       3601.82       122.85 o                         
   3   1   2         78.09         82.33         4.23 o                         
   4   1   2         68.33         72.24         5.60 o                         
   5   1   2         31.13         32.30         4.54 o                         
  -5   2   2          4.87          1.70         2.71 o                         
  -4   2   2        416.92        378.88        38.49 o                         
  -3   2   2         24.84         33.80         8.72 o                         
  -2   2   2         19.82         18.56         2.54 o                         
  -1   2   2       1957.46       2102.13        83.27 o                         
   0   2   2       8467.66       9167.77       286.01 o                         
   1   2   2         41.70         31.01         1.40 o                         
   2   2   2        596.08        600.93        20.87 o                         
   3   2   2         46.89         52.89         3.11 o                         
   4   2   2        306.84        312.40        17.13 o                         
   5   2   2          3.19          7.70         3.81 o                         
  -5   3   2          3.66          7.19         3.11 o                         
  -4   3   2         13.40          9.46         2.46 o                         
  -3   3   2        576.61        567.48        28.42 o                         
  -2   3   2       1990.92       2021.14        94.61 o                         
  -1   3   2        110.30        124.80         5.42 o                         
   0   3   2       2011.18       2249.92        70.35 o                         
   1   3   2        141.86         83.22         2.95 o                         
   2   3   2        902.39        842.40        34.06 o                         
   3   3   2         65.72         64.60         3.72 o                         
   4   3   2         15.22         20.00         3.63 o                         
   5   3   2         45.74         49.25         5.49 o                         
  -5   4   2         19.07         13.19         5.37 o                         
  -4   4   2        147.33        149.11         8.83 o                         
  -3   4   2        139.68        133.66         8.73 o                         
  -2   4   2        726.26        762.30        31.73 o                         
  -1   4   2       4512.79       5224.23       205.97 o                         
   0   4   2       1819.96       1831.83        63.99 o                         
   1   4   2         42.28         39.01         1.71 o                         
   2   4   2          3.85          3.25         1.68 o                         
   3   4   2        311.17        332.42        14.13 o                         
   4   4   2        292.60        334.85        26.38 o                         
   5   4   2          3.09          3.25         6.53 o                         
  -5   5   2          0.58         -0.79         3.25 o                         
  -4   5   2          7.08          4.47         2.67 o                         
  -3   5   2        266.10        257.55        11.84 o                         
  -2   5   2         75.61         75.29         4.19 o                         
  -1   5   2        973.54        999.50        39.77 o                         
   0   5   2        133.10        112.43         4.56 o                         
   1   5   2       1628.51       1677.73        58.26 o                         
   2   5   2        278.12        268.32        10.03 o                         
   3   5   2          3.38          2.44         2.47 o                         
   4   5   2          2.01         -2.85         2.85 o                         
   5   5   2         19.19         12.75         4.62 o                         
  -4   6   2          2.84          2.05         2.77 o                         
  -3   6   2         50.57         54.64         3.53 o                         
  -2   6   2        232.71        224.36         9.94 o                         
  -1   6   2        797.22        827.76        33.09 o                         
   0   6   2       1447.18       1427.18        50.17 o                         
   1   6   2        915.97        876.96        35.25 o                         
   2   6   2         71.78         69.86         4.58 o                         
   3   6   2        281.46        305.50        13.83 o                         
   4   6   2        123.05        121.82         8.34 o                         
  -4   7   2          2.01          1.53         3.09 o                         
  -3   7   2        278.05        271.27        12.45 o                         
  -2   7   2          1.13          1.26         2.16 o                         
  -1   7   2         47.16         54.38         3.45 o                         
   0   7   2         50.30         46.48         2.74 o                         
   1   7   2        870.23        877.09        35.35 o                         
   2   7   2         11.60         13.74         2.83 o                         
   3   7   2         12.66         12.15         4.04 o                         
   4   7   2          2.59         -0.21         3.41 o                         
  -4   8   2          1.02          5.28         5.58 o                         
  -3   8   2         12.02         13.76         4.08 o                         
  -2   8   2        344.91        327.82        14.24 o                         
  -1   8   2        143.02        148.50         7.17 o                         
   0   8   2         17.31         22.91         2.46 o                         
   1   8   2        295.77        302.14        13.07 o                         
   2   8   2          3.97          7.78         2.90 o                         
   3   8   2         58.52         70.08         6.66 o                         
   4   8   2          0.11         -4.49         4.50 o                         
  -3   9   2         51.52         50.36         5.77 o                         
  -2   9   2          0.27          3.66         2.95 o                         
  -1   9   2         98.27        102.78         5.69 o                         
   0   9   2          0.23          2.11         2.33 o                         
   1   9   2        547.99        496.12        20.78 o                         
   2   9   2          4.64          5.88         4.24 o                         
   3   9   2         14.00         21.16         5.35 o                         
  -3  10   2          2.78          5.03         6.82 o                         
  -2  10   2          1.33         -3.12         3.12 o                         
  -1  10   2         96.25        106.33         6.25 o                         
   0  10   2          3.21          2.78         3.12 o                         
   1  10   2          0.57         -1.12         3.20 o                         
   2  10   2         18.27         19.69         5.14 o                         
  -2  11   2         17.38         28.36         5.54 o                         
  -1  11   2          3.41          2.95         3.70 o                         
   0  11   2         30.92         38.89         4.48 o                         
   1  11   2          5.49          5.50         3.77 o                         
  -5   0   3          5.62         10.98         3.83 o                         
  -3   0   3        906.60        845.06        56.54 o                         
  -1   0   3        223.58        181.52        10.00 o                         
   1   0   3       5748.69       6718.40       323.96 o                         
   3   0   3        497.21        508.23        25.14 o                         
   5   0   3          9.74          8.57         5.53 o                         
  -5   1   3         50.01         29.49         3.48 o                         
  -4   1   3         62.58         56.01         3.94 o                         
  -3   1   3        147.97        179.13        11.71 o                         
  -2   1   3         14.20         16.98         2.06 o                         
  -1   1   3      47714.46      38243.74      3723.91 o                         
   0   1   3       1035.76       1059.10        33.01 o                         
   1   1   3        580.82        813.90        28.04 o                         
   2   1   3        791.38        841.35        28.92 o                         
   3   1   3       2059.07       2275.76        91.16 o                         
   4   1   3         11.54         16.01         3.35 o                         
   5   1   3          6.23          4.90         3.77 o                         
  -5   2   3         17.59         13.52         2.92 o                         
  -4   2   3         25.49         25.50         4.12 o                         
  -3   2   3       1225.67       1346.44        98.15 o                         
  -2   2   3        447.90        464.19        38.44 o                         
  -1   2   3        296.16        254.00        10.44 o                         
   0   2   3         63.35         55.79         1.83 o                         
   1   2   3      10930.82      12296.45       419.20 o                         
   2   2   3        728.48        912.35        31.37 o                         
   3   2   3         35.94         42.50         3.57 o                         
   4   2   3         38.01         39.87         4.35 o                         
   5   2   3         13.43         17.70         4.33 o                         
  -5   3   3         17.34         12.36         3.07 o                         
  -4   3   3         58.55         60.47         4.35 o                         
  -3   3   3          3.86          4.06         2.37 o                         
  -2   3   3        127.75        127.96         6.56 o                         
  -1   3   3       3458.86       3487.83       137.60 o                         
   0   3   3        241.81        180.31         5.84 o                         
   1   3   3        831.63        836.52        26.13 o                         
   2   3   3         31.10         26.88         1.67 o                         
   3   3   3        573.34        599.92        24.65 o                         
   4   3   3         35.99         36.46         4.34 o                         
   5   3   3         16.60         13.99         4.36 o                         
  -5   4   3         29.50         30.87         5.95 o                         
  -4   4   3         25.69         17.52         4.29 o                         
  -3   4   3        556.57        479.58        59.75 o                         
  -2   4   3        647.52        676.56        29.79 o                         
  -1   4   3        282.42        261.42        10.78 o                         
   0   4   3         12.08         12.66         1.66 o                         
   1   4   3       2518.64       2733.67        84.96 o                         
   2   4   3        846.08        845.21        26.74 o                         
   3   4   3          5.72          2.49         2.00 o                         
   4   4   3         26.94         32.04         6.57 o                         
   5   4   3         26.54         20.18         7.49 o                         
  -5   5   3          7.55         10.28         5.20 o                         
  -4   5   3         90.05         83.47         5.37 o                         
  -3   5   3         24.82         26.79         3.33 o                         
  -2   5   3        127.54        134.97         6.43 o                         
  -1   5   3        644.16        575.93        23.03 o                         
   0   5   3       1822.99       1870.31        65.50 o                         
   1   5   3         23.79         32.44         1.89 o                         
   2   5   3        580.50        614.15        21.81 o                         
   3   5   3        146.27        155.57         7.84 o                         
   4   5   3         38.37         28.06         7.59 o                         
   5   5   3          0.43         -0.69         4.22 o                         
  -4   6   3          7.48          5.07         2.83 o                         
  -3   6   3         43.57         42.94         3.91 o                         
  -2   6   3       1154.30       1188.67        47.65 o                         
  -1   6   3        210.22        190.62         8.29 o                         
   0   6   3        788.69        740.73        26.36 o                         
   1   6   3        261.16        261.37        11.16 o                         
   2   6   3        343.38        352.29        12.99 o                         
   3   6   3         72.55         82.07         5.22 o                         
   4   6   3         55.28         61.94         5.65 o                         
  -4   7   3         31.72         29.55         4.24 o                         
  -3   7   3          9.39         12.50         3.19 o                         
  -2   7   3          2.13          1.39         2.23 o                         
  -1   7   3         11.59         11.33         2.12 o                         
   0   7   3        577.06        592.44        21.36 o                         
   1   7   3         38.66         41.23         3.14 o                         
   2   7   3         59.02         69.70         4.53 o                         
   3   7   3         26.45         32.66         4.98 o                         
   4   7   3         54.92         47.74         5.72 o                         
  -4   8   3          6.50          6.95         5.91 o                         
  -3   8   3         13.65         20.93         3.86 o                         
  -2   8   3        414.72        419.14        17.74 o                         
  -1   8   3          1.98          5.31         2.32 o                         
   0   8   3        516.33        496.67        18.14 o                         
   1   8   3        336.80        351.27        14.95 o                         
   2   8   3        124.52        142.59        12.67 o                         
   3   8   3          0.49         -2.76         4.41 o                         
   4   8   3         21.87         28.03         5.41 o                         
  -3   9   3         19.14         13.72         4.39 o                         
  -2   9   3          4.46          6.30         2.89 o                         
  -1   9   3          2.35          1.88         2.65 o                         
   0   9   3        229.02        212.05         9.09 o                         
   1   9   3         32.47         37.46         3.95 o                         
   2   9   3         71.01         87.54        16.62 o                         
   3   9   3          0.36         -4.70         4.70 o                         
  -2  10   3         12.39         13.59         3.94 o                         
  -1  10   3          0.95         -0.16         3.10 o                         
   0  10   3          9.34          8.97         3.33 o                         
   1  10   3          9.94         12.59         3.50 o                         
   2  10   3         64.82         78.67        14.79 o                         
  -2  11   3         18.50         25.01         5.23 o                         
  -1  11   3          2.56          3.43         3.61 o                         
   0  11   3         45.80         48.26         4.81 o                         
   1  11   3          9.05          9.30         3.89 o                         
  -4   0   4         96.62        104.85         8.99 o                         
  -2   0   4       2392.57       2965.89       195.84 o                         
   0   0   4       7740.54       6941.31       333.27 o                         
   2   0   4       5663.90       7021.93       337.58 o                         
   4   0   4        314.66        321.12        25.05 o                         
  -5   1   4          0.07         -2.18         2.18 o                         
  -4   1   4         15.99         15.17         2.55 o                         
  -3   1   4        260.25        279.77        15.50 o                         
  -2   1   4       1931.19       2105.83        98.56 o                         
  -1   1   4       3335.79       3616.26       168.69 o                         
   0   1   4        862.43        675.98        26.20 o                         
   1   1   4        359.03        512.27        20.85 o                         
   2   1   4       2129.29       2261.61        77.28 o                         
   3   1   4         20.05         25.64         2.32 o                         
   4   1   4        378.72        437.15        23.42 o                         
   5   1   4          0.58         -2.01         4.06 o                         
  -5   2   4          0.16          1.56         2.34 o                         
  -4   2   4        146.63        181.60        16.37 o                         
  -3   2   4        191.41        203.94        13.79 o                         
  -2   2   4       1638.09       1557.97        73.43 o                         
  -1   2   4        280.32        289.91        11.83 o                         
   0   2   4       7556.54       7938.63       246.38 o                         
   1   2   4        490.95        632.20        19.86 o                         
   2   2   4       3147.67       3701.64       126.43 o                         
   3   2   4        151.79        157.59         7.15 o                         
   4   2   4        164.45        171.19        10.51 o                         
   5   2   4         30.28         31.12         4.97 o                         
  -5   3   4          1.27          4.15         2.53 o                         
  -4   3   4          3.19          1.04         3.37 o                         
  -3   3   4        113.38         90.25        12.25 o                         
  -2   3   4       2678.04       2755.09       109.23 o                         
  -1   3   4         31.76         20.62         1.49 o                         
   0   3   4       2279.39       2541.66        72.89 o                         
   1   3   4       7143.83       8144.27       250.70 o                         
   2   3   4       1132.75       1143.03        46.01 o                         
   3   3   4          3.44          2.79         1.78 o                         
   4   3   4        236.97        274.14        15.50 o                         
   5   3   4         20.32         25.43         4.91 o                         
  -5   4   4          8.03          1.75         4.29 o                         
  -4   4   4         21.36         22.92         4.58 o                         
  -3   4   4        154.53        133.08         7.42 o                         
  -2   4   4         71.57         74.70         5.32 o                         
  -1   4   4       2453.82       2512.48        99.17 o                         
   0   4   4       6231.36       6705.65       209.65 o                         
   1   4   4          2.86          2.31         0.85 o                         
   2   4   4        750.15        718.00        22.77 o                         
   3   4   4        715.16        772.43        31.51 o                         
   4   4   4         68.30         89.41         9.99 o                         
   5   4   4          1.57         -6.57         6.57 o                         
  -5   5   4         13.30         15.16         3.65 o                         
  -4   5   4          2.68          0.28         3.26 o                         
  -3   5   4        214.14        215.28        14.03 o                         
  -2   5   4        760.70        764.08        30.82 o                         
  -1   5   4          0.58          1.53         1.42 o                         
   0   5   4        227.76        232.84         8.68 o                         
   1   5   4       2663.79       2790.62        96.59 o                         
   2   5   4        224.66        215.33         9.27 o                         
   3   5   4         41.81         44.52         7.86 o                         
   4   5   4          0.76          3.53         4.21 o                         
   5   5   4         12.78          8.45         4.73 o                         
  -5   6   4         20.72         18.22         6.20 o                         
  -4   6   4         19.16         16.84         3.48 o                         
  -3   6   4          0.33         -1.60         2.62 o                         
  -2   6   4        253.07        270.99        11.71 o                         
  -1   6   4       1151.66       1125.02        44.74 o                         
   0   6   4        512.47        507.49        18.29 o                         
   1   6   4          7.44         10.21         1.97 o                         
   2   6   4         62.81         76.66         3.84 o                         
   3   6   4        395.15        406.92        17.92 o                         
   4   6   4          9.85          9.87         4.71 o                         
  -4   7   4          0.37         -1.17         3.21 o                         
  -3   7   4        111.94        127.00         7.02 o                         
  -2   7   4        172.28        166.19         7.85 o                         
  -1   7   4         67.27         58.26         3.58 o                         
   0   7   4          0.33          0.73         1.77 o                         
   1   7   4       1033.49       1027.24        41.34 o                         
   2   7   4         83.30         89.81         6.77 o                         
   3   7   4         24.53         20.35         4.58 o                         
   4   7   4          1.51         -5.41         7.20 o                         
  -4   8   4          0.01          2.54         5.49 o                         
  -3   8   4          4.48         10.34         3.22 o                         
  -2   8   4         34.17         36.62         3.44 o                         
  -1   8   4        346.22        326.87        13.96 o                         
   0   8   4        356.92        313.92        11.83 o                         
   1   8   4         16.12         19.04         2.87 o                         
   2   8   4          4.10          4.80         3.58 o                         
   3   8   4         90.61         97.76         7.97 o                         
   4   8   4          6.22         -2.70         8.07 o                         
  -3   9   4         89.92         94.02         7.59 o                         
  -2   9   4          0.04         -0.97         2.89 o                         
  -1   9   4          0.52         -0.41         2.59 o                         
   0   9   4          0.06         -2.04         2.73 o                         
   1   9   4        305.54        299.88        13.30 o                         
   2   9   4          3.78          3.38         4.28 o                         
   3   9   4          3.59          7.66         5.05 o                         
  -2  10   4          0.12          1.13         3.27 o                         
  -1  10   4         89.13         94.87         5.84 o                         
   0  10   4         31.10         33.65         4.27 o                         
   1  10   4         15.48         16.98         3.77 o                         
   2  10   4          6.65         13.12         5.30 o                         
  -2  11   4         24.61         25.67         7.41 o                         
  -1  11   4          6.80          4.50         3.66 o                         
   0  11   4         14.62         19.63         4.10 o                         
   1  11   4         36.19         37.76         4.65 o                         
  -3   0   5       1115.87       1167.88        78.09 o                         
  -1   0   5      15347.21      14539.53      1121.70 o                         
   1   0   5      14975.25      17517.06       847.45 o                         
   3   0   5         54.72         60.83         6.32 o                         
   5   0   5        111.25        117.29        12.02 o                         
  -4   1   5          1.96          0.77         3.27 o                         
  -3   1   5          5.07          5.59         2.39 o                         
  -2   1   5         51.16         50.38         3.71 o                         
  -1   1   5       3337.02       3227.77       110.26 o                         
   0   1   5          9.24         15.09         1.40 o                         
   1   1   5          9.11          8.22         0.87 o                         
   2   1   5         99.30         78.60         3.78 o                         
   3   1   5       1512.61       1586.78        80.57 o                         
   4   1   5         13.91         11.85         3.40 o                         
   5   1   5          0.25         -3.78         3.78 o                         
  -5   2   5          0.35          4.16         3.04 o                         
  -4   2   5         13.86         15.07         5.89 o                         
  -3   2   5       1056.76       1051.00        49.86 o                         
  -2   2   5        210.90        216.53        12.90 o                         
  -1   2   5         51.59         48.92         2.20 o                         
   0   2   5        307.86        267.96         8.59 o                         
   1   2   5       2323.06       2345.69        72.72 o                         
   2   2   5        544.76        523.48        18.15 o                         
   3   2   5          0.70          0.43         1.58 o                         
   4   2   5        149.17        171.52        10.53 o                         
   5   2   5         56.29         66.22         6.44 o                         
  -5   3   5         35.35         28.03         5.22 o                         
  -4   3   5         52.41         58.95        12.63 o                         
  -3   3   5         14.61         10.08         2.81 o                         
  -2   3   5        963.64       1062.74        44.95 o                         
  -1   3   5       3802.78       3603.92       124.19 o                         
   0   3   5       1192.74       1356.79        42.14 o                         
   1   3   5         90.24         96.65         3.42 o                         
   2   3   5        780.61        833.36        33.70 o                         
   3   3   5       1377.07       1525.79        61.52 o                         
   4   3   5          1.34         -1.85         3.08 o                         
   5   3   5          0.01         -3.94         4.14 o                         
  -5   4   5          0.60         -2.03         2.90 o                         
  -4   4   5         47.10         37.80         5.89 o                         
  -3   4   5        183.32        170.80         8.35 o                         
  -2   4   5        436.33        444.49        18.19 o                         
  -1   4   5          7.12         10.76         1.37 o                         
   0   4   5        784.04        667.07        21.00 o                         
   1   4   5       1522.81       1349.62        42.17 o                         
   2   4   5        322.53        293.96         9.71 o                         
   3   4   5          3.03          1.89         1.87 o                         
   4   4   5         79.26        102.02         7.52 o                         
   5   4   5         13.01         17.60         7.78 o                         
  -5   5   5          0.97          1.07         3.11 o                         
  -4   5   5         32.57         26.13         5.16 o                         
  -3   5   5         24.93         18.72         2.94 o                         
  -2   5   5        774.89        798.89        32.07 o                         
  -1   5   5       1304.20       1332.00        46.70 o                         
   0   5   5        608.72        536.58        17.03 o                         
   1   5   5         48.13         44.67         2.40 o                         
   2   5   5        338.12        319.48        11.78 o                         
   3   5   5        915.08        925.70        63.16 o                         
   4   5   5         16.98         12.55         4.60 o                         
   5   5   5          2.31         -1.29         7.36 o                         
  -5   6   5          0.34         -4.83         4.83 o                         
  -4   6   5         25.75         31.50         6.03 o                         
  -3   6   5          1.40          3.06         2.57 o                         
  -2   6   5        311.70        303.91        12.97 o                         
  -1   6   5         24.56         27.76         2.08 o                         
   0   6   5       1008.29       1076.66        37.88 o                         
   1   6   5         52.30         45.00         3.01 o                         
   2   6   5        315.39        288.44        12.88 o                         
   3   6   5         95.69         91.15         5.65 o                         
   4   6   5         52.29         50.53         6.72 o                         
  -4   7   5         10.88         14.91         3.55 o                         
  -3   7   5        132.37        135.62         8.87 o                         
  -2   7   5         20.23         23.36         2.73 o                         
  -1   7   5        116.47        102.06         5.30 o                         
   0   7   5       1770.07       1769.79        70.59 o                         
   1   7   5         15.25         14.30         2.45 o                         
   2   7   5        356.30        375.76        20.55 o                         
   3   7   5         71.79         80.61         7.01 o                         
   4   7   5         21.14         12.15         8.24 o                         
  -4   8   5         19.92         16.68         6.12 o                         
  -3   8   5          0.06          0.45         3.79 o                         
  -2   8   5         67.96         62.13         4.15 o                         
  -1   8   5          0.00         -2.19         2.24 o                         
   0   8   5        624.46        611.50        25.16 o                         
   1   8   5        110.34        104.05         5.77 o                         
   2   8   5        119.10        112.55         8.23 o                         
   3   8   5          0.05         -1.61         4.40 o                         
  -3   9   5         35.08         33.18         5.26 o                         
  -2   9   5         49.93         56.41         4.32 o                         
  -1   9   5         16.28         16.81         3.04 o                         
   0   9   5         68.39         77.44         5.00 o                         
   1   9   5          7.53          9.87         3.20 o                         
   2   9   5          6.31          7.13         4.21 o                         
   3   9   5          5.56          3.46         4.89 o                         
  -2  10   5         41.43         41.89         7.34 o                         
  -1  10   5          6.49          6.04         3.22 o                         
   0  10   5         86.37         73.96         8.46 o                         
   1  10   5          1.23          4.79         3.36 o                         
   2  10   5         80.09         89.80         8.11 o                         
  -1  11   5          8.83          7.07         4.57 o                         
   0  11   5         17.48         17.88         4.09 o                         
   1  11   5         16.95         25.75         9.24 o                         
  -4   0   6        144.26        163.76        13.19 o                         
  -2   0   6      13278.88      15599.72      1025.59 o                         
   0   0   6       1270.14       1441.10        70.09 o                         
   2   0   6       5084.51       5815.56       280.26 o                         
   4   0   6        132.47        119.70        11.40 o                         
  -4   1   6        143.22        135.37         8.12 o                         
  -3   1   6          0.61         -1.06         2.43 o                         
  -2   1   6        852.68        816.39        56.50 o                         
  -1   1   6        239.04        257.51         9.12 o                         
   0   1   6       7657.49       7580.11       304.12 o                         
   1   1   6        574.11        660.26        26.75 o                         
   2   1   6       2185.88       2398.75        95.99 o                         
   3   1   6          9.31          8.21         2.41 o                         
   4   1   6         66.15         73.25         5.82 o                         
   5   1   6          0.98          0.16         4.04 o                         
  -5   2   6         17.46         15.52         4.91 o                         
  -4   2   6         12.61         21.81         5.64 o                         
  -3   2   6          1.41          8.21         9.92 o                         
  -2   2   6       2065.44       2230.83       104.73 o                         
  -1   2   6       1590.90       1647.09        51.12 o                         
   0   2   6       3548.81       3631.29       112.06 o                         
   1   2   6        225.30        311.97         9.99 o                         
   2   2   6       1858.89       1975.00        79.17 o                         
   3   2   6         19.81         14.72         2.93 o                         
   4   2   6        286.68        300.98        16.75 o                         
   5   2   6          1.35          0.11         4.13 o                         
  -5   3   6          2.47          1.56         2.31 o                         
  -4   3   6        141.93        136.72        11.32 o                         
  -3   3   6        201.09        180.12        24.34 o                         
  -2   3   6        333.01        311.91        13.18 o                         
  -1   3   6        196.05        190.74         6.96 o                         
   0   3   6       3548.25       3641.06       125.62 o                         
   1   3   6       1082.39       1174.62        36.42 o                         
   2   3   6        632.19        709.69        28.74 o                         
   3   3   6         39.07         41.33         3.48 o                         
   4   3   6         90.64        105.17        10.13 o                         
   5   3   6          7.31         10.30         4.60 o                         
  -5   4   6          9.37         14.89         5.20 o                         
  -4   4   6         19.59         23.87         5.60 o                         
  -3   4   6         28.99         26.63         3.03 o                         
  -2   4   6        672.85        650.63        26.27 o                         
  -1   4   6       1072.05       1014.77        31.93 o                         
   0   4   6        179.85        148.87         5.06 o                         
   1   4   6          3.57          2.40         0.97 o                         
   2   4   6        724.79        726.00        26.17 o                         
   3   4   6        176.35        169.00         7.08 o                         
   4   4   6         36.38         43.99         4.90 o                         
   5   4   6          3.63          2.58         7.32 o                         
  -5   5   6          1.37         -4.49         4.49 o                         
  -4   5   6         27.57         23.03         5.26 o                         
  -3   5   6        270.26        258.94        19.12 o                         
  -2   5   6        334.32        302.20        12.82 o                         
  -1   5   6         66.81         73.45         3.45 o                         
   0   5   6        424.06        364.93        12.04 o                         
   1   5   6       1309.72       1285.61        40.18 o                         
   2   5   6         46.16         54.66         3.60 o                         
   3   5   6         18.41         18.02         2.87 o                         
   4   5   6         31.13         31.04         7.78 o                         
  -4   6   6          0.53         -0.75         4.95 o                         
  -3   6   6          2.36          4.52         3.53 o                         
  -2   6   6         15.60         13.84         2.42 o                         
  -1   6   6       1033.30       1016.36        35.92 o                         
   0   6   6          3.32          8.26         1.87 o                         
   1   6   6         30.10         36.77         2.86 o                         
   2   6   6        101.51         99.47         5.47 o                         
   3   6   6        187.77        175.19         8.77 o                         
   4   6   6          1.55          2.64         4.57 o                         
  -4   7   6          0.14          1.96         5.49 o                         
  -3   7   6        431.15        440.74        22.40 o                         
  -2   7   6         32.77         25.09         2.71 o                         
  -1   7   6        416.52        410.28        15.09 o                         
   0   7   6        126.73        113.86         6.04 o                         
   1   7   6        416.29        380.08        16.01 o                         
   2   7   6          1.84         -0.33         3.28 o                         
   3   7   6        107.79        105.06         9.42 o                         
   4   7   6          0.04         12.81         8.24 o                         
  -3   8   6         14.34          7.66         4.11 o                         
  -2   8   6          5.24          9.74         3.40 o                         
  -1   8   6        300.59        287.19        12.52 o                         
   0   8   6         40.37         37.42         3.44 o                         
   1   8   6          2.66          1.02         2.47 o                         
   2   8   6          0.05         -2.15         3.70 o                         
   3   8   6        144.42        134.24         9.80 o                         
  -3   9   6         11.03         12.80         4.51 o                         
  -2   9   6          7.27          3.17         3.50 o                         
  -1   9   6         10.65          5.61         2.77 o                         
   0   9   6        144.20        147.67         7.58 o                         
   1   9   6        155.79        159.46         8.23 o                         
   2   9   6         21.47         19.37         8.63 o                         
   3   9   6          1.11          2.47         5.07 o                         
  -3  10   6          0.71          9.40         7.82 o                         
  -2  10   6          0.66         -0.72         4.17 o                         
  -1  10   6         77.94         73.74         6.18 o                         
   0  10   6          5.99          6.66         3.50 o                         
   1  10   6         22.89         31.60         5.43 o                         
   2  10   6         18.24         23.39         5.63 o                         
  -1  11   6          1.92         -2.10         4.52 o                         
   0  11   6          2.66          8.94         3.99 o                         
  -3   0   7        661.62        762.18        52.01 o                         
  -1   0   7        421.43        368.93        31.58 o                         
   1   0   7       2706.68       2946.25       267.26 o                         
   3   0   7        186.73        188.68        15.19 o                         
   5   0   7         34.55         35.45         7.41 o                         
  -5   1   7         10.46         12.44         4.91 o                         
  -4   1   7         15.37         15.56         3.54 o                         
  -3   1   7        213.04        210.64        11.60 o                         
  -2   1   7         40.17         41.03         5.26 o                         
  -1   1   7       5172.07       5454.18       185.14 o                         
   0   1   7        995.70        925.76        61.35 o                         
   1   1   7       4038.76       4994.35       199.70 o                         
   2   1   7        106.69         77.27         3.73 o                         
   3   1   7       1092.18       1087.52        55.54 o                         
   4   1   7         61.90         57.27         5.22 o                         
   5   1   7         29.00         35.05         5.47 o                         
  -5   2   7          4.66          3.74         4.54 o                         
  -4   2   7         37.26         43.69         6.47 o                         
  -3   2   7        721.91        728.87        65.38 o                         
  -2   2   7         46.38         66.72         5.72 o                         
  -1   2   7         45.97         38.68         1.65 o                         
   0   2   7       3276.61       3575.58       110.18 o                         
   1   2   7       6555.59       7187.61       222.96 o                         
   2   2   7         22.19         35.00         2.32 o                         
   3   2   7        544.88        574.92        29.86 o                         
   4   2   7         62.88         55.75         5.22 o                         
   5   2   7         16.48         22.01         4.87 o                         
  -5   3   7          9.21          7.20         4.62 o                         
  -4   3   7         86.97         91.80         7.58 o                         
  -3   3   7         23.61         19.66         3.29 o                         
  -2   3   7        365.66        370.09        15.39 o                         
  -1   3   7       5373.97       5319.84       152.31 o                         
   0   3   7         10.23         14.94         2.35 o                         
   1   3   7       1260.45       1291.89        40.21 o                         
   2   3   7        431.42        424.94        17.47 o                         
   3   3   7        513.09        545.05        28.35 o                         
   4   3   7        138.82        135.52         9.04 o                         
   5   3   7          8.70         12.80         4.74 o                         
  -5   4   7          0.86         -4.41         4.41 o                         
  -4   4   7         12.51         10.18         7.91 o                         
  -3   4   7        629.98        591.88        29.26 o                         
  -2   4   7        275.68        298.88        12.67 o                         
  -1   4   7        391.50        386.67        12.46 o                         
   0   4   7       4445.51       4944.62       153.15 o                         
   1   4   7        615.24        545.87        22.82 o                         
   2   4   7        120.35        113.01         4.85 o                         
   3   4   7         14.17         14.50         2.89 o                         
   4   4   7        131.51        135.65         9.19 o                         
   5   4   7         11.17         21.64         8.03 o                         
  -5   5   7          4.31          5.58         5.28 o                         
  -4   5   7         27.57         24.37         5.37 o                         
  -3   5   7         46.12         57.17         8.84 o                         
  -2   5   7        346.70        344.54        14.36 o                         
  -1   5   7       1000.17        954.12        30.23 o                         
   0   5   7        226.83        197.47         6.64 o                         
   1   5   7        122.33        109.20         4.13 o                         
   2   5   7       1661.32       1666.94        68.23 o                         
   3   5   7         83.98         93.87         5.50 o                         
   4   5   7          4.69          2.71         4.32 o                         
  -4   6   7         21.25         19.24         4.70 o                         
  -3   6   7        205.72        227.92        19.55 o                         
  -2   6   7         69.82         71.85         4.45 o                         
  -1   6   7         34.71         44.74         3.95 o                         
   0   6   7        827.88        828.97        33.39 o                         
   1   6   7        587.41        540.23        22.12 o                         
   2   6   7        234.77        229.38        10.55 o                         
   3   6   7          5.70          4.57         2.74 o                         
   4   6   7         51.44         47.05        13.69 o                         
  -4   7   7          8.36          8.07         5.78 o                         
  -3   7   7          0.37          3.06         3.78 o                         
  -2   7   7        303.99        288.92        14.92 o                         
  -1   7   7        217.96        197.80         7.91 o                         
   0   7   7         28.29         27.78         3.11 o                         
   1   7   7         17.77         19.26         3.15 o                         
   2   7   7        351.05        339.76        18.74 o                         
   3   7   7         20.04         27.31         4.92 o                         
   4   7   7          1.56          0.83         8.03 o                         
  -3   8   7         41.86         45.19         5.39 o                         
  -2   8   7         24.79         21.46         6.07 o                         
  -1   8   7          6.01          6.89         2.58 o                         
   0   8   7        316.76        323.23        13.99 o                         
   1   8   7          0.29          0.92         2.39 o                         
   2   8   7         23.42         21.81         4.61 o                         
   3   8   7          4.11          3.17         4.63 o                         
  -3   9   7          8.53          6.86         4.40 o                         
  -2   9   7         49.39         53.04         5.39 o                         
  -1   9   7         13.92         13.10         3.78 o                         
   0   9   7        217.42        189.63         9.23 o                         
   1   9   7          0.36          0.11         3.85 o                         
   2   9   7        145.32        149.11        11.50 o                         
   3   9   7          4.88          4.87         5.08 o                         
  -2  10   7         12.30         14.83         4.54 o                         
  -1  10   7          6.92         10.94         4.17 o                         
   0  10   7        110.34        118.93         7.00 o                         
   1  10   7          0.45         -0.96         4.52 o                         
   2  10   7          0.46          2.75         5.22 o                         
  -1  11   7         29.91         35.74         7.66 o                         
   0  11   7          0.84          5.48         4.48 o                         
  -4   0   8          4.08          9.65         4.83 o                         
  -2   0   8        686.35        578.20        39.82 o                         
   0   0   8        238.53        196.96         8.70 o                         
   2   0   8       2447.44       2310.01       165.01 o                         
   4   0   8          7.26          4.41         4.49 o                         
  -5   1   8          0.73          2.83         4.62 o                         
  -4   1   8        172.58        193.40        11.27 o                         
  -3   1   8         39.09         44.00         4.38 o                         
  -2   1   8       4174.18       4463.80       208.47 o                         
  -1   1   8         97.74        103.75         4.13 o                         
   0   1   8       6873.01       7511.90       255.85 o                         
   1   1   8        746.36        723.93        24.92 o                         
   2   1   8        285.88        315.05        13.04 o                         
   3   1   8        216.06        200.67        13.04 o                         
   4   1   8        475.14        488.97        26.02 o                         
   5   1   8          0.58          0.28         4.08 o                         
  -5   2   8          4.01          2.50         4.87 o                         
  -4   2   8         49.96         66.34         7.84 o                         
  -3   2   8         16.17         13.84         3.81 o                         
  -2   2   8       1908.85       2008.00        94.45 o                         
  -1   2   8        543.38        543.05        17.11 o                         
   0   2   8        441.27        387.46        13.67 o                         
   1   2   8         14.76         12.20         0.92 o                         
   2   2   8       3331.63       3542.02       141.65 o                         
   3   2   8        156.23        142.94         8.58 o                         
   4   2   8          0.68         -2.33         3.17 o                         
   5   2   8         14.04         11.26         4.67 o                         
  -5   3   8          1.76          0.37         4.58 o                         
  -4   3   8        101.54        102.60        14.23 o                         
  -3   3   8         63.99         85.46        10.73 o                         
  -2   3   8         70.66         75.90         5.63 o                         
  -1   3   8        285.77        254.72         7.66 o                         
   0   3   8       1212.98       1080.45        33.66 o                         
   1   3   8        668.80        587.79        18.62 o                         
   2   3   8         47.40         50.28         2.85 o                         
   3   3   8        162.03        169.70        15.00 o                         
   4   3   8         98.78        119.61         8.22 o                         
   5   3   8          6.46         10.20         4.67 o                         
  -5   4   8         10.67         16.48         5.41 o                         
  -4   4   8          6.59          5.16         3.65 o                         
  -3   4   8        124.96        126.27         8.14 o                         
  -2   4   8        553.39        521.60        21.12 o                         
  -1   4   8        560.56        515.76        15.09 o                         
   0   4   8        904.12        975.95        30.55 o                         
   1   4   8        441.83        424.09        18.62 o                         
   2   4   8       2203.01       2294.65        81.26 o                         
   3   4   8         84.73         78.33         4.90 o                         
   4   4   8         11.71         10.04         3.73 o                         
  -5   5   8          0.30         -3.25         4.99 o                         
  -4   5   8          1.24          2.41         3.87 o                         
  -3   5   8        193.06        199.21        17.68 o                         
  -2   5   8          7.95          4.62         2.62 o                         
  -1   5   8        500.37        500.55        16.13 o                         
   0   5   8        519.95        443.05        14.21 o                         
   1   5   8       1213.24       1219.30        38.15 o                         
   2   5   8        124.95        107.17         5.73 o                         
   3   5   8        138.65        147.53        10.04 o                         
   4   5   8         37.01         48.39         6.09 o                         
  -4   6   8          6.93          8.68         4.34 o                         
  -3   6   8          4.09          6.32         3.66 o                         
  -2   6   8        152.61        143.01         8.48 o                         
  -1   6   8       1172.20       1124.54        39.89 o                         
   0   6   8         49.69         45.55         3.58 o                         
   1   6   8        327.36        297.55        12.72 o                         
   2   6   8        792.46        728.93        30.60 o                         
   3   6   8        163.62        161.57         8.32 o                         
   4   6   8          3.97          1.85         4.59 o                         
  -4   7   8          0.50         -2.24         4.66 o                         
  -3   7   8         17.53         19.01         4.29 o                         
  -2   7   8          0.26          2.19         3.08 o                         
  -1   7   8        155.92        159.05         6.73 o                         
   0   7   8        130.75        112.37         5.96 o                         
   1   7   8        559.41        523.69        21.67 o                         
   2   7   8         81.53         77.93         6.35 o                         
   3   7   8         25.62         35.81         9.59 o                         
   4   7   8          3.94          7.45         8.61 o                         
  -3   8   8          0.48          0.33         4.08 o                         
  -2   8   8          0.33         -0.55         3.34 o                         
  -1   8   8        566.92        511.43        21.37 o                         
   0   8   8         23.49         32.52         6.43 o                         
   1   8   8         77.84         88.62         6.88 o                         
   2   8   8          0.01         -3.95         3.95 o                         
   3   8   8         73.15         74.04        12.57 o                         
  -3   9   8         28.59         27.62         8.80 o                         
  -2   9   8          1.83          5.41         3.81 o                         
  -1   9   8        126.59        122.08         8.03 o                         
   0   9   8         34.98         30.84         3.77 o                         
   1   9   8        194.92        178.99        11.36 o                         
   2   9   8          2.75         -1.14         4.55 o                         
   3   9   8         18.96         24.76         6.78 o                         
  -2  10   8          2.53         10.38         4.53 o                         
  -1  10   8         26.41         34.81         5.01 o                         
   0  10   8          3.06          6.68         3.58 o                         
   1  10   8          0.89         -2.08         4.58 o                         
   2  10   8          1.68          6.41         5.19 o                         
  -1  11   8          0.17          2.21         6.53 o                         
   0  11   8          4.55          4.70         6.45 o                         
  -5   0   9         10.74          1.21         5.99 o                         
  -3   0   9        574.34        634.62        44.19 o                         
  -1   0   9       1974.97       1940.75       102.29 o                         
   1   0   9       9324.40      11547.86       648.70 o                         
   3   0   9        296.92        281.01        21.59 o                         
   5   0   9         26.06         28.25         7.20 o                         
  -5   1   9          9.50         10.66         4.42 o                         
  -4   1   9          3.36          9.16         3.97 o                         
  -3   1   9        810.23        829.05        69.27 o                         
  -2   1   9        992.60       1075.63        51.13 o                         
  -1   1   9       1916.76       1912.67        65.55 o                         
   0   1   9        428.54        512.00        16.29 o                         
   1   1   9       2536.50       2568.12        87.92 o                         
   2   1   9          4.37          4.06         1.82 o                         
   3   1   9       1244.31       1288.76        65.65 o                         
   4   1   9          3.21         -0.44         3.16 o                         
   5   1   9         39.04         48.84         6.53 o                         
  -5   2   9         13.26         10.28         5.87 o                         
  -4   2   9          1.21         -0.37         3.97 o                         
  -3   2   9        301.72        322.69        16.96 o                         
  -2   2   9        160.24        159.44         9.18 o                         
  -1   2   9       1956.01       1981.33        67.94 o                         
   0   2   9        404.12        312.04        18.35 o                         
   1   2   9       2770.22       3080.99        95.83 o                         
   2   2   9          0.29          1.81         1.36 o                         
   3   2   9        107.20        111.59         7.32 o                         
   4   2   9          4.44          1.23         3.25 o                         
   5   2   9         22.51         24.54         5.12 o                         
  -5   3   9          1.41          2.29         4.99 o                         
  -4   3   9          2.49          0.39         7.33 o                         
  -3   3   9         75.01         80.86         6.14 o                         
  -2   3   9        519.16        528.44        25.97 o                         
  -1   3   9       1384.73       1398.20        40.39 o                         
   0   3   9        516.04        490.33        17.82 o                         
   1   3   9        948.39       1035.62        32.48 o                         
   2   3   9        508.81        480.31        17.44 o                         
   3   3   9        845.43        840.17        43.20 o                         
   4   3   9          7.80          7.13         3.57 o                         
   5   3   9         21.92         23.98         5.21 o                         
  -5   4   9          7.33          8.03         5.49 o                         
  -4   4   9         28.25         27.42         4.63 o                         
  -3   4   9         86.98         84.39         7.34 o                         
  -2   4   9        233.37        199.01        10.74 o                         
  -1   4   9         30.62         26.88         1.44 o                         
   0   4   9       1191.38       1233.20        38.43 o                         
   1   4   9       1298.92       1363.29        42.59 o                         
   2   4   9         52.65         48.15         3.80 o                         
   3   4   9        103.18        110.61         6.27 o                         
   4   4   9         90.41         68.73         8.57 o                         
  -4   5   9          0.09          1.64         4.12 o                         
  -3   5   9         10.58          9.99         3.63 o                         
  -2   5   9        566.64        537.87        26.27 o                         
  -1   5   9         75.45         64.45         2.86 o                         
   0   5   9         27.36         27.64         1.75 o                         
   1   5   9        362.73        374.38        12.22 o                         
   2   5   9        197.79        173.19         8.19 o                         
   3   5   9         27.96         34.98         4.66 o                         
   4   5   9          0.73          1.30         4.45 o                         
  -4   6   9         91.99        107.88        13.31 o                         
  -3   6   9         86.56         80.39         7.66 o                         
  -2   6   9          0.74         -2.76         2.76 o                         
  -1   6   9          4.29          6.76         2.11 o                         
   0   6   9        990.01        986.10        39.52 o                         
   1   6   9         17.55         18.19         2.43 o                         
   2   6   9         13.86         12.62         2.55 o                         
   3   6   9          1.28         -2.18         3.60 o                         
   4   6   9         75.00         70.73         7.33 o                         
  -4   7   9          8.87          9.55         5.04 o                         
  -3   7   9          0.59         -0.25         3.90 o                         
  -2   7   9        171.48        170.70        12.88 o                         
  -1   7   9          9.55         15.95         2.76 o                         
   0   7   9        175.77        143.44         7.10 o                         
   1   7   9          0.57         -3.12         3.12 o                         
   2   7   9        402.96        384.67        20.89 o                         
   3   7   9          1.82          6.12         8.90 o                         
  -4   8   9         19.01         11.94         9.69 o                         
  -3   8   9          3.43          6.34         4.37 o                         
  -2   8   9         15.64         16.75         3.71 o                         
  -1   8   9        275.74        253.21        11.51 o                         
   0   8   9        230.73        216.19        10.06 o                         
   1   8   9          3.39          1.58         3.76 o                         
   2   8   9         11.99          3.87         4.28 o                         
   3   8   9          1.32         -2.30         4.45 o                         
  -3   9   9          1.59          6.03         8.03 o                         
  -2   9   9         64.31         68.99         6.17 o                         
  -1   9   9          9.77         12.52         3.82 o                         
   0   9   9          3.11          4.41         3.07 o                         
   1   9   9         29.16         24.25         4.83 o                         
   2   9   9        124.97        132.55         9.81 o                         
   3   9   9          3.30         -0.25         5.99 o                         
  -2  10   9          0.92         -2.64         4.40 o                         
  -1  10   9          1.80          1.20         4.15 o                         
   0  10   9         62.30         71.60         5.61 o                         
   1  10   9         53.53         46.05         6.15 o                         
   2  10   9          3.54         -2.58         5.95 o                         
   0  11   9          1.71         -4.41         6.28 o                         
  -4   0  10          1.45          3.12         5.37 o                         
  -2   0  10       1003.90        799.83        54.38 o                         
   0   0  10        374.41        491.89        20.62 o                         
   2   0  10       3104.67       3290.00       234.74 o                         
   4   0  10         31.14         31.91         5.95 o                         
  -5   1  10          3.12         -2.68         4.29 o                         
  -4   1  10        115.85        144.89         9.84 o                         
  -3   1  10         21.34         29.78         9.88 o                         
  -2   1  10          8.98         19.42         6.30 o                         
  -1   1  10        164.91        184.07         7.12 o                         
   0   1  10       4729.97       4904.18       152.46 o                         
   1   1  10         97.13        101.66         4.01 o                         
   2   1  10         28.62         23.92         2.65 o                         
   3   1  10          4.56          1.19         2.50 o                         
   4   1  10        136.30        137.13         9.02 o                         
   5   1  10          1.97         -0.78         4.21 o                         
  -5   2  10         10.15         19.87         5.69 o                         
  -4   2  10          0.46         -4.13         4.13 o                         
  -3   2  10          6.77         11.95         3.70 o                         
  -2   2  10       1685.31       1774.98        83.74 o                         
  -1   2  10        196.87        173.88         6.66 o                         
   0   2  10        503.42        551.92        18.42 o                         
   1   2  10        100.32         70.07         2.78 o                         
   2   2  10       1545.92       1584.72        63.68 o                         
   3   2  10        417.58        410.77        23.76 o                         
   4   2  10          8.46         10.98         3.65 o                         
   5   2  10          2.14         -0.23         4.45 o                         
  -5   3  10          0.30          0.00         5.41 o                         
  -4   3  10        102.88        110.46        27.35 o                         
  -3   3  10        115.51        133.89         8.57 o                         
  -2   3  10          6.01          3.42         2.53 o                         
  -1   3  10       1392.78       1452.77        45.38 o                         
   0   3  10       2479.82       2337.82       111.85 o                         
   1   3  10        354.70        343.94        11.11 o                         
   2   3  10          6.63          7.59         1.53 o                         
   3   3  10        460.71        436.62        23.04 o                         
   4   3  10         91.72         95.85         7.13 o                         
   5   3  10          1.51          2.62         6.24 o                         
  -5   4  10         11.32         15.69         6.57 o                         
  -4   4  10          1.02         -1.17         5.33 o                         
  -3   4  10         37.28         45.49         4.91 o                         
  -2   4  10        916.53        921.81        44.21 o                         
  -1   4  10        203.54        186.30         6.43 o                         
   0   4  10         88.66         98.09         6.00 o                         
   1   4  10        984.02       1034.07        32.56 o                         
   2   4  10        602.92        609.21        22.07 o                         
   3   4  10        205.81        198.49         9.73 o                         
   4   4  10          1.23          1.56         3.59 o                         
  -4   5  10         87.20         77.41        10.11 o                         
  -3   5  10         97.48        108.62         7.65 o                         
  -2   5  10         15.91         17.37         3.08 o                         
  -1   5  10        623.51        614.32        19.60 o                         
   0   5  10        520.41        492.68        15.76 o                         
   1   5  10        436.87        422.52        13.74 o                         
   2   5  10        120.87        102.56         5.54 o                         
   3   5  10        175.69        185.93        11.87 o                         
   4   5  10         54.08         56.28         6.47 o                         
  -4   6  10          8.62          6.85         4.65 o                         
  -3   6  10         48.32         52.31         5.53 o                         
  -2   6  10         79.59         80.71         5.77 o                         
  -1   6  10        201.58        184.83         8.56 o                         
   0   6  10         24.30         25.55         2.70 o                         
   1   6  10        733.18        756.21        38.40 o                         
   2   6  10          3.27          2.72         2.43 o                         
   3   6  10         61.55         58.34         5.97 o                         
   4   6  10         13.04         10.48         5.05 o                         
  -4   7  10         46.07         40.17         6.17 o                         
  -3   7  10         19.75         19.95         4.66 o                         
  -2   7  10          9.90         10.31         3.34 o                         
  -1   7  10         58.83         66.63         4.96 o                         
   0   7  10        108.80         97.03         5.42 o                         
   1   7  10        254.38        231.55        13.81 o                         
   2   7  10         14.50          6.04         4.08 o                         
   3   7  10         74.71         91.53        13.81 o                         
  -3   8  10         26.14         23.67         4.75 o                         
  -2   8  10         38.76         37.86         4.75 o                         
  -1   8  10        223.22        185.74         9.00 o                         
   0   8  10          2.86          3.65         2.70 o                         
   1   8  10        229.08        217.41        12.96 o                         
   2   8  10         39.58         37.54         7.86 o                         
   3   8  10         14.01         -2.21         8.57 o                         
  -3   9  10          8.20          4.45         7.86 o                         
  -2   9  10          0.43          2.70         4.08 o                         
  -1   9  10         61.16         66.13         5.93 o                         
   0   9  10         16.02         14.89         3.44 o                         
   1   9  10          7.30          9.27         5.95 o                         
   2   9  10          0.06         -2.77         4.59 o                         
  -2  10  10          6.70          7.24         6.78 o                         
  -1  10  10         60.79         51.99         7.70 o                         
   0  10  10          0.25         -0.32         3.66 o                         
   1  10  10         10.07          8.74         5.19 o                         
   2  10  10          1.66         -2.16         6.03 o                         
  -5   0  11         11.82          5.74         6.99 o                         
  -3   0  11       2230.18       2080.30       139.21 o                         
  -1   0  11       3311.19       3552.63       172.37 o                         
   1   0  11       1681.42       2079.29       141.96 o                         
   3   0  11       1154.57       1147.70        82.96 o                         
   5   0  11          7.86          6.74         6.41 o                         
  -5   1  11          5.21          4.88         4.94 o                         
  -4   1  11          0.00          0.55         4.43 o                         
  -3   1  11        165.96        167.94        11.07 o                         
  -2   1  11          2.22         -0.55         1.67 o                         
  -1   1  11        689.55        710.26        24.80 o                         
   0   1  11        313.76        392.93        12.84 o                         
   1   1  11       2198.01       2161.03        73.97 o                         
   2   1  11        324.63        344.48        18.21 o                         
   3   1  11         42.11         41.49         3.96 o                         
   4   1  11          6.41          4.85         3.44 o                         
   5   1  11         36.83         45.13         5.77 o                         
  -5   2  11         16.49         19.23         5.80 o                         
  -4   2  11          9.10         20.64         5.89 o                         
  -3   2  11        406.24        432.28        22.13 o                         
  -2   2  11          7.99          9.22         2.71 o                         
  -1   2  11        550.64        513.22        18.24 o                         
   0   2  11        722.02        730.60        23.05 o                         
   1   2  11       1053.11       1027.06        32.26 o                         
   2   2  11        376.94        362.94        19.14 o                         
   3   2  11        432.90        427.98        22.65 o                         
   4   2  11          3.98          4.61         3.49 o                         
   5   2  11          7.99         14.77         6.74 o                         
  -5   3  11         10.44         66.99        30.54 o                         
  -4   3  11          0.38          0.96         5.33 o                         
  -3   3  11        219.47        231.67        12.96 o                         
  -2   3  11        195.37        177.67        12.61 o                         
  -1   3  11        914.89        817.12        25.57 o                         
   0   3  11        130.94        122.84         7.64 o                         
   1   3  11       2422.93       2661.74        92.21 o                         
   2   3  11        351.69        341.69        12.74 o                         
   3   3  11         86.16         72.27         5.44 o                         
   4   3  11         17.99         14.81         3.97 o                         
   5   3  11         28.67         38.03         8.07 o                         
  -5   4  11          1.41         -5.70         5.70 o                         
  -4   4  11         33.62         44.84         5.68 o                         
  -3   4  11         47.47         58.19         5.48 o                         
  -2   4  11         76.33         76.66         6.14 o                         
  -1   4  11        593.68        530.56        16.85 o                         
   0   4  11        848.06        831.12        26.13 o                         
   1   4  11        157.15        139.25         5.94 o                         
   2   4  11        148.74        147.58         6.24 o                         
   3   4  11        103.24        113.73         8.75 o                         
   4   4  11         42.34         47.61        11.73 o                         
  -4   5  11          0.03         -1.71         3.94 o                         
  -3   5  11         23.98         27.39         4.56 o                         
  -2   5  11        185.19        176.47        10.07 o                         
  -1   5  11        393.03        339.07        11.68 o                         
   0   5  11         20.88         28.25         2.70 o                         
   1   5  11       1259.57       1308.67        46.76 o                         
   2   5  11        457.43        453.94        19.42 o                         
   3   5  11         35.53         29.87         4.64 o                         
   4   5  11         19.45         25.65         5.51 o                         
  -4   6  11          6.16         17.53        10.13 o                         
  -3   6  11          0.23         -0.78         3.58 o                         
  -2   6  11         15.60         15.34         3.47 o                         
  -1   6  11        112.70         89.49         5.16 o                         
   0   6  11        860.32        806.99        53.45 o                         
   1   6  11        304.01        311.14        16.98 o                         
   2   6  11         19.32         24.62         3.06 o                         
   3   6  11         39.17         46.99         5.59 o                         
   4   6  11         48.94         48.71         6.72 o                         
  -4   7  11          7.40         15.98         9.32 o                         
  -3   7  11          1.33         -0.75         5.60 o                         
  -2   7  11        565.79        528.26        26.24 o                         
  -1   7  11          7.32         13.69         2.90 o                         
   0   7  11        130.86        131.77         9.61 o                         
   1   7  11        119.07        103.64         7.50 o                         
   2   7  11        328.76        318.80        17.73 o                         
   3   7  11          0.40         -2.70         8.28 o                         
  -3   8  11          0.89          9.58         4.76 o                         
  -2   8  11         14.46         15.42         4.26 o                         
  -1   8  11        107.46         88.58         5.59 o                         
   0   8  11        256.67        244.62        11.22 o                         
   1   8  11          6.76          1.84         3.83 o                         
   2   8  11          0.37         -1.25         4.11 o                         
   3   8  11          1.32         -5.49         9.07 o                         
  -2   9  11         58.37         62.85         6.24 o                         
  -1   9  11         15.66         13.24         4.26 o                         
   0   9  11          0.29         -2.55         3.36 o                         
   1   9  11          0.12         -2.70         4.28 o                         
   2   9  11         72.05         74.16         7.36 o                         
  -1  10  11          0.46         -0.19         4.28 o                         
   0  10  11        125.14        137.62        11.52 o                         
   1  10  11          5.87          3.68         5.13 o                         
  -4   0  12         88.24         77.55        10.03 o                         
  -2   0  12        661.76        578.25        29.18 o                         
   0   0  12       1330.00       1554.69        63.70 o                         
   2   0  12       2016.34       2237.53       160.14 o                         
   4   0  12         33.94         26.38         5.87 o                         
  -5   1  12          0.83          5.27         5.36 o                         
  -4   1  12        107.40        123.54         9.36 o                         
  -3   1  12         11.56         10.57         3.65 o                         
  -2   1  12        166.65        138.52         5.82 o                         
  -1   1  12         10.64          9.12         1.61 o                         
   0   1  12       6105.43       7372.54       262.82 o                         
   1   1  12         40.65         54.20         3.05 o                         
   2   1  12        182.60        189.53        10.69 o                         
   3   1  12          0.49          2.21         2.73 o                         
   4   1  12        195.88        210.43        12.50 o                         
   5   1  12          0.29         -2.91         6.07 o                         
  -5   2  12          0.26         -3.25         5.57 o                         
  -4   2  12          9.12         16.04         9.30 o                         
  -3   2  12        282.23        306.31        16.50 o                         
  -2   2  12        638.67        656.43        26.34 o                         
  -1   2  12        104.53        110.08         8.56 o                         
   0   2  12        140.22        141.38         6.08 o                         
   1   2  12        426.99        430.59        13.83 o                         
   2   2  12       3169.70       3347.14       168.97 o                         
   3   2  12          3.44          2.59         2.78 o                         
   4   2  12         80.31         74.05         6.22 o                         
   5   2  12          6.68          9.99         6.74 o                         
  -5   3  12          0.06         -4.12        16.43 o                         
  -4   3  12         24.53        106.39        28.75 o                         
  -3   3  12         51.94         53.45         5.33 o                         
  -2   3  12          1.46          0.12         1.77 o                         
  -1   3  12        316.76        271.30        10.46 o                         
   0   3  12       1990.31       1939.21        83.33 o                         
   1   3  12         89.30        104.16         5.25 o                         
   2   3  12         28.80         29.61         2.87 o                         
   3   3  12         10.51          8.89         3.02 o                         
   4   3  12        113.67        133.51        16.79 o                         
   5   3  12          2.01          1.00         6.45 o                         
  -4   4  12          0.45         -1.83         3.99 o                         
  -3   4  12         86.94         92.86         7.09 o                         
  -2   4  12        236.91        229.14        13.83 o                         
  -1   4  12        518.42        495.83        17.63 o                         
   0   4  12        347.20        392.60        12.80 o                         
   1   4  12        346.36        356.09        13.38 o                         
   2   4  12        501.09        507.49        18.65 o                         
   3   4  12          3.95          4.86         3.33 o                         
   4   4  12         12.98         13.17        11.15 o                         
  -4   5  12         24.69         28.22         5.34 o                         
  -3   5  12         41.27         36.88         5.05 o                         
  -2   5  12          1.26          1.36         3.08 o                         
  -1   5  12        563.73        575.71        20.40 o                         
   0   5  12        351.59        375.16        12.33 o                         
   1   5  12        306.52        316.53        12.08 o                         
   2   5  12          8.60          6.22         2.45 o                         
   3   5  12        293.18        275.35        16.37 o                         
   4   5  12         34.62         37.78         6.18 o                         
  -4   6  12          5.63          5.48         5.01 o                         
  -3   6  12         61.36         59.42         5.96 o                         
  -2   6  12          3.10          1.60         3.10 o                         
  -1   6  12        163.67        130.74         8.77 o                         
   0   6  12          0.60          1.92         2.30 o                         
   1   6  12        210.42        197.72        11.71 o                         
   2   6  12         28.68         38.43         3.50 o                         
   3   6  12         10.12          3.68         3.93 o                         
   4   6  12          8.09          7.49         6.28 o                         
  -4   7  12          0.75          0.46         8.49 o                         
  -3   7  12          0.63          4.42         4.53 o                         
  -2   7  12         54.43         53.06         6.14 o                         
  -1   7  12        313.10        288.85        24.85 o                         
   0   7  12         24.28         25.16         5.94 o                         
   1   7  12          0.95          0.08         4.12 o                         
   2   7  12          9.04          6.99         4.87 o                         
   3   7  12        103.96         93.53        13.73 o                         
  -3   8  12         17.62         26.94         5.63 o                         
  -2   8  12          6.31          8.99         4.23 o                         
  -1   8  12         82.46         66.49         6.67 o                         
   0   8  12         10.81         11.58         3.33 o                         
   1   8  12        237.09        228.22        13.65 o                         
   2   8  12          0.42         -1.88         4.13 o                         
   3   8  12         19.61         12.07         9.99 o                         
  -2   9  12         34.43         35.58         5.50 o                         
  -1   9  12         19.57         29.62         4.79 o                         
   0   9  12          3.56          7.72         4.61 o                         
   1   9  12         30.45         23.36         6.89 o                         
   2   9  12          7.57          9.94         4.80 o                         
  -1  10  12          3.40          5.35         4.57 o                         
   0  10  12         23.32         19.79         6.91 o                         
   1  10  12         72.92         80.31        10.01 o                         
  -5   0  13         12.90         20.14         8.99 o                         
  -3   0  13         18.57         10.07         5.99 o                         
  -1   0  13       1723.29       1662.47        80.73 o                         
   1   0  13        186.72        207.07        31.45 o                         
   3   0  13        326.39        312.96        24.21 o                         
  -5   1  13          0.98          7.24         5.91 o                         
  -4   1  13          0.01         -3.48         4.85 o                         
  -3   1  13         82.28         75.40         6.15 o                         
  -2   1  13         59.44         62.81         4.22 o                         
  -1   1  13         49.32         46.25         3.08 o                         
   0   1  13         25.68         26.98         1.95 o                         
   1   1  13       2432.76       2487.56        99.72 o                         
   2   1  13        222.14        215.00        12.90 o                         
   3   1  13         37.53         37.92         4.05 o                         
   4   1  13          5.55          2.36         3.63 o                         
  -5   2  13          5.91         15.01         6.65 o                         
  -4   2  13          0.73         -0.88         5.35 o                         
  -3   2  13         34.23         40.08         8.24 o                         
  -2   2  13         67.12         67.53         3.57 o                         
  -1   2  13       2147.62       2049.67        70.57 o                         
   0   2  13         67.82         77.86         3.41 o                         
   1   2  13         99.00        103.79         5.81 o                         
   2   2  13         87.05         87.27         6.16 o                         
   3   2  13        329.77        338.28        18.37 o                         
   4   2  13         34.89         26.55         4.52 o                         
  -5   3  13          0.25        -40.19        53.96 o                         
  -4   3  13          2.12          5.13         5.88 o                         
  -3   3  13        250.57        246.32        13.71 o                         
  -2   3  13         71.06         72.55         4.30 o                         
  -1   3  13          7.36         12.66         2.20 o                         
   0   3  13        124.33        125.08         4.80 o                         
   1   3  13       1242.34       1200.85        42.76 o                         
   2   3  13        649.19        627.74        27.15 o                         
   3   3  13          0.93         -0.12         2.94 o                         
   4   3  13          4.55          5.82         4.00 o                         
  -4   4  13         34.61         33.25         7.76 o                         
  -3   4  13         20.11         25.45         4.40 o                         
  -2   4  13        176.01        186.97         8.75 o                         
  -1   4  13        237.53        214.96         8.25 o                         
   0   4  13        653.29        614.74        29.27 o                         
   1   4  13        555.65        565.95        20.69 o                         
   2   4  13        445.14        418.65        18.62 o                         
   3   4  13        196.65        194.88         9.86 o                         
   4   4  13         52.63         53.75         6.73 o                         
  -4   5  13          0.59          7.51        10.71 o                         
  -3   5  13         52.34         53.34         5.82 o                         
  -2   5  13        202.76        209.35        11.83 o                         
  -1   5  13          3.74          5.70         2.08 o                         
   0   5  13        390.69        429.00        14.13 o                         
   1   5  13         49.60         63.33         3.64 o                         
   2   5  13        295.95        287.42        16.51 o                         
   3   5  13         21.86         26.56         4.73 o                         
   4   5  13          6.86         10.94         5.23 o                         
  -4   6  13          8.28          6.56         4.77 o                         
  -3   6  13         21.58         25.38         7.93 o                         
  -2   6  13          7.52          8.78         3.58 o                         
  -1   6  13        128.13        110.65         6.74 o                         
   0   6  13        390.94        370.60        15.75 o                         
   1   6  13        170.01        153.79         9.66 o                         
   2   6  13         97.81         97.99         5.79 o                         
   3   6  13         63.41         67.74         6.68 o                         
   4   6  13         54.64         65.65         9.44 o                         
  -3   7  13          8.79          7.34         4.84 o                         
  -2   7  13         75.50         73.68         6.35 o                         
  -1   7  13          4.55          6.31         4.62 o                         
   0   7  13         80.12         96.74         5.70 o                         
   1   7  13          0.47         -0.81         3.59 o                         
   2   7  13        136.35        127.82        11.80 o                         
   3   7  13         13.36          0.21         8.57 o                         
  -3   8  13          0.01          4.77         4.83 o                         
  -2   8  13          0.35          7.22         4.36 o                         
  -1   8  13          0.03         -3.26         3.26 o                         
   0   8  13         73.90         86.03        13.06 o                         
   1   8  13          1.53         -1.86         4.12 o                         
   2   8  13         23.61         37.90         7.03 o                         
  -2   9  13        104.63         96.49         7.92 o                         
  -1   9  13          5.48          1.50         4.05 o                         
   0   9  13         36.75         40.81         7.20 o                         
   1   9  13          2.44         -0.93         4.56 o                         
   2   9  13         25.09         22.99         5.49 o                         
  -1  10  13         12.78         10.86         7.20 o                         
   0  10  13          6.77          0.99         5.05 o                         
  -4   0  14          0.82         -0.96         6.53 o                         
  -2   0  14        480.97        493.22        25.25 o                         
   0   0  14        206.23        215.53         9.70 o                         
   2   0  14        423.85        430.25        32.29 o                         
   4   0  14        121.02        124.03        12.48 o                         
  -5   1  14          0.24          2.04         6.14 o                         
  -4   1  14        278.11        268.82        21.07 o                         
  -3   1  14         16.83         14.23         4.01 o                         
  -2   1  14        263.00        260.10        12.44 o                         
  -1   1  14        232.31        244.05        13.47 o                         
   0   1  14       1923.18       2349.97        73.55 o                         
   1   1  14        185.97        196.94        13.30 o                         
   2   1  14        561.66        584.84        30.51 o                         
   3   1  14          2.68          0.93         2.98 o                         
   4   1  14        104.88         97.63         7.41 o                         
  -5   2  14          0.01        -13.52        17.60 o                         
  -4   2  14         19.98         15.91        14.52 o                         
  -3   2  14          1.85          0.82         3.72 o                         
  -2   2  14        460.65        417.35        15.25 o                         
  -1   2  14         29.28         26.55         2.65 o                         
   0   2  14        995.53       1105.72        48.99 o                         
   1   2  14        458.03        478.18        25.23 o                         
   2   2  14        119.74        103.14         7.00 o                         
   3   2  14          3.47          1.97         3.13 o                         
   4   2  14         57.49         62.12         5.99 o                         
  -4   3  14         31.87         55.86        30.77 o                         
  -3   3  14          0.69         10.11        10.01 o                         
  -2   3  14         69.30         73.57         4.49 o                         
  -1   3  14        225.97        211.09        10.17 o                         
   0   3  14        626.03        617.36        23.65 o                         
   1   3  14         52.24         56.88         3.26 o                         
   2   3  14         90.51         81.10         4.95 o                         
   3   3  14        107.73         98.21         7.00 o                         
   4   3  14         38.78         44.92         5.49 o                         
  -4   4  14          6.70          7.47         4.92 o                         
  -3   4  14         13.50         14.57         8.97 o                         
  -2   4  14        220.65        195.75         9.24 o                         
  -1   4  14          0.20         -0.32         1.60 o                         
   0   4  14        498.37        508.50        26.70 o                         
   1   4  14        394.40        407.73        15.26 o                         
   2   4  14        288.17        269.96        12.64 o                         
   3   4  14          0.14          3.38         2.99 o                         
   4   4  14         32.38         42.72         6.40 o                         
  -4   5  14          1.93          5.41         6.70 o                         
  -3   5  14          0.38         -2.77         4.00 o                         
  -2   5  14         74.36         69.25         5.98 o                         
  -1   5  14        417.38        397.01        13.11 o                         
   0   5  14        320.40        315.82        12.15 o                         
   1   5  14         50.48         58.96         3.60 o                         
   2   5  14        104.95        102.69         7.58 o                         
   3   5  14        105.66        104.98         8.22 o                         
   4   5  14          1.49          4.48         5.45 o                         
  -4   6  14          0.12          3.29         7.74 o                         
  -3   6  14         91.37        108.48         9.26 o                         
  -2   6  14         20.81         14.40         3.83 o                         
  -1   6  14          0.07         -0.24         2.17 o                         
   0   6  14        255.04        255.04        11.49 o                         
   1   6  14        614.95        623.22        32.20 o                         
   2   6  14         15.37         17.57         4.18 o                         
   3   6  14          5.01          3.88         4.32 o                         
   4   6  14          0.05         -4.04         6.49 o                         
  -3   7  14          0.28         -0.57         4.79 o                         
  -2   7  14         54.49         51.62         7.41 o                         
  -1   7  14        125.10        127.83         7.13 o                         
   0   7  14         47.53         49.16         5.55 o                         
   1   7  14         53.73         42.59         5.09 o                         
   2   7  14          3.17          6.49         4.04 o                         
   3   7  14         91.05         85.92        12.94 o                         
  -3   8  14         67.53         71.94        12.15 o                         
  -2   8  14         34.89         43.51         5.72 o                         
  -1   8  14          2.42          3.24         3.38 o                         
   0   8  14          2.47          0.32         4.32 o                         
   1   8  14        218.18        220.18        13.39 o                         
   2   8  14          3.18          4.63         4.47 o                         
  -2   9  14          8.13          3.98         4.87 o                         
  -1   9  14         77.16        103.19         7.78 o                         
   0   9  14          0.02         -0.42         4.64 o                         
   1   9  14          1.08          0.71         4.68 o                         
   2   9  14         10.05          6.45         6.32 o                         
  -1  10  14          4.44         10.11         8.32 o                         
   0  10  14          7.20          2.29         9.82 o                         
  -3   0  15          0.20         -5.37         5.37 o                         
  -1   0  15       3271.33       2853.33       199.96 o                         
   1   0  15         22.67         22.05         5.03 o                         
   3   0  15        697.06        665.99        49.26 o                         
  -4   1  15         33.50         29.73        14.87 o                         
  -3   1  15        136.46        146.54        35.28 o                         
  -2   1  15          3.62          5.36         1.98 o                         
  -1   1  15         13.91         14.34         2.73 o                         
   0   1  15         99.15        129.39         5.15 o                         
   1   1  15       2326.26       2035.63       135.76 o                         
   2   1  15          1.03          2.84         2.87 o                         
   3   1  15         27.22         21.78         3.88 o                         
   4   1  15          4.13          1.26         3.97 o                         
  -4   2  15          5.07          4.42         5.77 o                         
  -3   2  15          4.62          3.67         3.57 o                         
  -2   2  15         14.89         22.33         2.40 o                         
  -1   2  15       1442.25       1294.20        61.11 o                         
   0   2  15         62.88         83.73         5.67 o                         
   1   2  15          5.64          7.10         1.94 o                         
   2   2  15         31.24         24.92         3.72 o                         
   3   2  15        444.96        471.82        25.21 o                         
   4   2  15          4.89          3.82         4.16 o                         
  -4   3  15         16.96         28.23        22.03 o                         
  -3   3  15         66.61         68.93         6.29 o                         
  -2   3  15        307.59        289.52        11.13 o                         
  -1   3  15          0.33         -0.55         1.86 o                         
   0   3  15        253.87        277.10        13.83 o                         
   1   3  15       1662.36       1673.71        66.52 o                         
   2   3  15         79.81         68.80         4.66 o                         
   3   3  15         25.29         20.58         3.52 o                         
   4   3  15         49.46         45.93         5.71 o                         
  -4   4  15          7.17          9.19         5.12 o                         
  -3   4  15         17.16         20.69         4.76 o                         
  -2   4  15         95.79        100.12         5.85 o                         
  -1   4  15        555.43        541.97        19.74 o                         
   0   4  15        364.71        409.41        20.45 o                         
   1   4  15          0.83          1.56         1.93 o                         
   2   4  15         83.62         69.64         4.74 o                         
   3   4  15        144.80        174.36         9.21 o                         
   4   4  15          2.93         -0.03         5.13 o                         
  -4   5  15          5.72          9.52         5.28 o                         
  -3   5  15          7.83          8.10         4.50 o                         
  -2   5  15        152.04        138.72         9.92 o                         
  -1   5  15          2.28          6.40         1.98 o                         
   0   5  15         49.40         53.27         3.09 o                         
   1   5  15        133.22        146.65        10.38 o                         
   2   5  15         69.63         73.61         6.33 o                         
   3   5  15          1.03          1.39         4.15 o                         
   4   5  15         11.04         11.36         7.03 o                         
  -3   6  15          1.35         -0.30         5.33 o                         
  -2   6  15        123.85        115.88         8.23 o                         
  -1   6  15         45.72         58.53         3.81 o                         
   0   6  15        163.03        166.94        16.06 o                         
   1   6  15          0.54         -0.20         3.39 o                         
   2   6  15        209.60        210.72        13.19 o                         
   3   6  15         15.93         18.93         4.87 o                         
  -3   7  15          1.78          6.45         5.70 o                         
  -2   7  15         63.00         60.11        11.07 o                         
  -1   7  15         12.08         10.28         3.65 o                         
   0   7  15        125.93        142.16         9.75 o                         
   1   7  15          3.09          3.26         3.96 o                         
   2   7  15         45.50         47.64         9.40 o                         
   3   7  15          5.93         11.73         8.40 o                         
  -2   8  15         10.05         21.45         5.24 o                         
  -1   8  15          4.09          5.87         3.57 o                         
   0   8  15         53.08         55.99         6.38 o                         
   1   8  15         30.02         30.02         5.20 o                         
   2   8  15        101.04        110.42        13.90 o                         
  -2   9  15          8.79          7.28         7.53 o                         
  -1   9  15          2.25          2.95         4.85 o                         
   0   9  15         64.26         74.49         7.61 o                         
   1   9  15          0.59          4.30         4.97 o                         
  -4   0  16          9.51          3.45         7.03 o                         
  -2   0  16        166.74        160.87         9.74 o                         
   0   0  16       1160.51       1458.31        71.54 o                         
   2   0  16        459.60        458.21        34.70 o                         
   4   0  16        169.64        157.35        14.89 o                         
  -4   1  16          0.39          4.18         5.36 o                         
  -3   1  16          1.56          0.92         5.93 o                         
  -2   1  16        436.24        422.64        21.86 o                         
  -1   1  16         11.38          6.85         3.35 o                         
   0   1  16        330.91        413.01        16.62 o                         
   1   1  16         42.43         36.36         6.71 o                         
   2   1  16        473.66        452.03        24.24 o                         
   3   1  16         59.57         48.34         5.09 o                         
   4   1  16         28.29         34.38         5.19 o                         
  -4   2  16          4.42          3.50         5.91 o                         
  -3   2  16         14.44         16.04         7.30 o                         
  -2   2  16         20.32         19.34         2.44 o                         
  -1   2  16          6.86          2.85         2.77 o                         
   0   2  16        733.03        794.48        42.19 o                         
   1   2  16        546.50        465.29        40.26 o                         
   2   2  16        208.07        215.84        10.48 o                         
   3   2  16         20.96         19.08         4.15 o                         
   4   2  16        114.11        118.99         8.95 o                         
  -4   3  16         14.59         27.56        24.63 o                         
  -3   3  16         11.04         11.38         5.85 o                         
  -2   3  16        150.78        148.57         8.28 o                         
  -1   3  16        259.95        223.17        10.24 o                         
   0   3  16        605.55        701.30        36.46 o                         
   1   3  16        152.15        153.08         7.93 o                         
   2   3  16        300.91        290.88        13.59 o                         
   3   3  16        118.58         98.92         6.30 o                         
   4   3  16         29.25         33.92         5.43 o                         
  -4   4  16         12.94         13.79         5.35 o                         
  -3   4  16         46.43         55.87         6.15 o                         
  -2   4  16          3.96          1.90         2.56 o                         
  -1   4  16         34.94         33.06         4.01 o                         
   0   4  16        278.33        310.67        12.08 o                         
   1   4  16        520.05        543.98        23.12 o                         
   2   4  16         14.69         18.86         3.11 o                         
   3   4  16          6.84          4.78         3.34 o                         
   4   4  16         26.93         31.44         6.37 o                         
  -4   5  16          5.67          1.50         7.74 o                         
  -3   5  16          3.51          3.20         4.14 o                         
  -2   5  16          8.98          8.23         4.04 o                         
  -1   5  16        229.14        220.91        12.42 o                         
   0   5  16        517.66        519.80        41.22 o                         
   1   5  16         71.83         72.51         5.95 o                         
   2   5  16        128.02        147.27        10.05 o                         
   3   5  16        174.42        193.71        14.10 o                         
  -3   6  16         24.18         29.91         7.47 o                         
  -2   6  16          2.44          7.60         4.38 o                         
  -1   6  16          8.09         15.69         3.00 o                         
   0   6  16         22.53         17.27         4.21 o                         
   1   6  16        220.54        238.84        17.12 o                         
   2   6  16         59.60         66.86        12.11 o                         
   3   6  16          0.85          4.20         8.30 o                         
  -3   7  16          9.08          9.12         5.63 o                         
  -2   7  16          8.90         12.15         7.22 o                         
  -1   7  16        135.65        146.08         8.16 o                         
   0   7  16         39.54         36.86         5.30 o                         
   1   7  16         14.99         18.34         4.46 o                         
   2   7  16          8.58          9.65         7.11 o                         
  -2   8  16         17.83         20.28         5.50 o                         
  -1   8  16          3.51          3.99         3.83 o                         
   0   8  16          1.34          3.52         4.69 o                         
   1   8  16         77.60         83.44         8.70 o                         
   2   8  16          1.37          5.58         7.99 o                         
  -1   9  16          8.46         14.38         5.09 o                         
   0   9  16          0.33         -4.92         4.92 o                         
   1   9  16          0.43          4.25         4.93 o                         
  -3   0  17         36.56         32.99         7.07 o                         
  -1   0  17       1066.68        890.29       123.47 o                         
   1   0  17        187.87        135.64        12.61 o                         
   3   0  17        267.68        247.39        20.59 o                         
  -4   1  17          1.13         -2.50         5.64 o                         
  -3   1  17        114.27        115.12        15.12 o                         
  -2   1  17         11.94         14.26         2.49 o                         
  -1   1  17          4.21         -1.27         2.24 o                         
   0   1  17         85.88        113.67         5.41 o                         
   1   1  17        505.98        403.64        35.06 o                         
   2   1  17          0.04          0.46         3.44 o                         
   3   1  17         87.22         78.77         6.63 o                         
   4   1  17          6.23          5.61         4.48 o                         
  -4   2  17         14.62         10.94         5.87 o                         
  -3   2  17          5.28          6.63         6.42 o                         
  -2   2  17         54.03         53.22         3.57 o                         
  -1   2  17        590.25        486.50        39.53 o                         
   0   2  17          5.50          9.10         2.38 o                         
   1   2  17          4.15          4.23         2.34 o                         
   2   2  17        122.71         85.48         5.50 o                         
   3   2  17        286.34        283.30        16.36 o                         
   4   2  17          1.95          0.43         4.60 o                         
  -4   3  17          0.15          5.09        19.49 o                         
  -3   3  17         53.75         43.80        10.15 o                         
  -2   3  17          1.04          3.29         2.25 o                         
  -1   3  17         97.76         82.42         7.58 o                         
   0   3  17        168.25        176.49         7.43 o                         
   1   3  17        207.58        205.65        23.38 o                         
   2   3  17          1.73          2.90         2.77 o                         
   3   3  17         22.07         19.27         3.81 o                         
   4   3  17         14.66         14.83         4.55 o                         
  -4   4  17          0.79          5.35         5.18 o                         
  -3   4  17          6.94          5.94         4.47 o                         
  -2   4  17         39.92         47.91         4.21 o                         
  -1   4  17        258.54        217.69        10.22 o                         
   0   4  17          7.96         12.78         2.54 o                         
   1   4  17         16.40         17.41         2.47 o                         
   2   4  17        170.45        131.63         9.59 o                         
   3   4  17         50.52         63.05         5.20 o                         
  -3   5  17         18.22         13.59         4.99 o                         
  -2   5  17         17.40         26.79        10.69 o                         
  -1   5  17         61.86         67.84         4.91 o                         
   0   5  17        256.53        290.05        20.68 o                         
   1   5  17        113.79        132.44         7.05 o                         
   2   5  17         37.66         35.12         7.41 o                         
   3   5  17          0.77         -0.35         4.41 o                         
  -3   6  17          9.93         18.88         5.65 o                         
  -2   6  17         31.68         42.83         5.73 o                         
  -1   6  17         82.68         84.86         5.50 o                         
   0   6  17         15.71         15.22         4.43 o                         
   1   6  17         24.13         29.80         4.68 o                         
   2   6  17        126.38        141.26        10.14 o                         
   3   6  17         10.83         17.65         5.29 o                         
  -2   7  17          2.27          3.53         4.72 o                         
  -1   7  17          8.95          6.99         3.86 o                         
   0   7  17        281.78        308.63        27.04 o                         
   1   7  17          3.20          6.77         4.22 o                         
   2   7  17          2.71          8.32         6.99 o                         
  -2   8  17         10.82         11.61         5.40 o                         
  -1   8  17          0.07         -3.63         3.91 o                         
   0   8  17         49.44         46.66         6.32 o                         
   1   8  17          2.14          0.22         4.97 o                         
   2   8  17         32.14         23.84         8.65 o                         
   0   9  17         33.06         44.79         6.59 o                         
   1   9  17          0.30         -1.93         4.89 o                         
  -4   0  18         29.90         32.74         8.57 o                         
  -2   0  18          5.30          7.09         4.43 o                         
   0   0  18        824.20        947.54        46.92 o                         
   2   0  18          0.63          2.87         5.41 o                         
   4   0  18         32.45         34.45         7.74 o                         
  -4   1  18          2.27         -4.05         9.40 o                         
  -3   1  18          0.01          0.47         3.84 o                         
  -2   1  18        531.84        475.97        17.36 o                         
  -1   1  18         28.17         31.27         5.10 o                         
   0   1  18         73.73         88.93         4.63 o                         
   1   1  18          9.34          6.92         3.23 o                         
   2   1  18        730.33        696.79        36.92 o                         
   3   1  18          1.21         -1.39         3.97 o                         
   4   1  18          6.94         12.06         4.92 o                         
  -4   2  18          7.79          6.88         7.30 o                         
  -3   2  18         27.26         26.05         7.01 o                         
  -2   2  18         45.54         45.58         3.51 o                         
  -1   2  18         64.70         60.56         6.85 o                         
   0   2  18       1087.06       1364.14        72.50 o                         
   1   2  18         48.19         34.88         5.28 o                         
   2   2  18          2.01          2.91         2.72 o                         
   3   2  18         22.73         27.71         5.04 o                         
   4   2  18         44.63         57.00         9.36 o                         
  -4   3  18          8.10         20.67        17.22 o                         
  -3   3  18          4.97          1.70         6.76 o                         
  -2   3  18        242.62        222.81        16.36 o                         
  -1   3  18         94.86         91.70         5.00 o                         
   0   3  18         79.75         86.70         5.45 o                         
   1   3  18         33.05         35.80         4.06 o                         
   2   3  18        380.93        337.20        32.31 o                         
   3   3  18         14.77         18.14         3.89 o                         
   4   3  18          2.34         12.56         5.96 o                         
  -3   4  18         72.85         68.26        11.69 o                         
  -2   4  18          1.24          4.20         2.60 o                         
  -1   4  18          6.53          4.10         2.67 o                         
   0   4  18        156.03        176.51         8.87 o                         
   1   4  18        261.36        255.94        21.58 o                         
   2   4  18         12.99         17.28         3.32 o                         
   3   4  18         32.57         21.82         4.03 o                         
  -3   5  18         11.86          5.65         4.87 o                         
  -2   5  18         64.52         53.07         6.03 o                         
  -1   5  18        208.02        208.94        10.27 o                         
   0   5  18          0.60         -0.55         2.92 o                         
   1   5  18         81.62         93.62         5.90 o                         
   2   5  18         34.27         43.49         5.53 o                         
   3   5  18          7.86          3.07         4.57 o                         
  -3   6  18         21.19         20.94         8.97 o                         
  -2   6  18          7.81         10.56         4.99 o                         
  -1   6  18         11.70         14.02         3.69 o                         
   0   6  18         16.75         21.47         4.59 o                         
   1   6  18         88.67         97.32         7.48 o                         
   2   6  18          1.04          6.00         4.39 o                         
   3   6  18          3.76          4.55         7.26 o                         
  -2   7  18          2.53          1.04         4.74 o                         
  -1   7  18         48.00         45.64         6.24 o                         
   0   7  18          7.90          8.51         5.33 o                         
   1   7  18         46.24         55.12         6.23 o                         
   2   7  18          4.33         11.28         6.91 o                         
  -2   8  18          0.29         -4.58         7.86 o                         
  -1   8  18         28.80         36.49         8.36 o                         
   0   8  18          0.60          2.74         4.79 o                         
   1   8  18         41.98         50.11         6.29 o                         
   0   9  18         13.79         10.07        10.03 o                         
  -3   0  19         37.07         28.08         6.91 o                         
  -1   0  19        172.13        171.07        17.29 o                         
   1   0  19        242.71        196.71        16.85 o                         
   3   0  19        130.76        162.14        15.89 o                         
  -4   1  19          0.10         -2.48         5.14 o                         
  -3   1  19         25.71         24.39         4.81 o                         
  -2   1  19          0.17          4.12         2.35 o                         
  -1   1  19        139.21        151.16         6.86 o                         
   0   1  19        118.99        146.34         6.71 o                         
   1   1  19        592.88        542.66        28.95 o                         
   2   1  19         14.80          9.27         4.36 o                         
   3   1  19        127.57        107.84         8.52 o                         
  -4   2  19          1.33          0.91         7.82 o                         
  -3   2  19         31.52         31.58        16.83 o                         
  -2   2  19          4.56          1.85         2.55 o                         
  -1   2  19        307.72        322.13        20.58 o                         
   0   2  19         14.51         17.33         3.13 o                         
   1   2  19        309.94        266.08        21.55 o                         
   2   2  19        114.52         87.31         6.09 o                         
   3   2  19         78.97         83.60         6.20 o                         
  -3   3  19          2.41          1.88         5.18 o                         
  -2   3  19          0.11          2.75         2.57 o                         
  -1   3  19        113.93        109.92         5.64 o                         
   0   3  19        363.95        390.14        30.53 o                         
   1   3  19         94.00         93.88         7.02 o                         
   2   3  19          5.05          4.94         2.95 o                         
   3   3  19         68.17         60.09         5.37 o                         
  -3   4  19          0.48         -7.20         7.20 o                         
  -2   4  19         69.70         74.97         6.10 o                         
  -1   4  19        358.90        321.51        22.42 o                         
   0   4  19         20.52         25.38         3.63 o                         
   1   4  19         63.35         71.21         6.49 o                         
   2   4  19        157.34        139.33         8.96 o                         
   3   4  19         94.26         87.07         6.37 o                         
  -3   5  19          1.62         -3.77         6.03 o                         
  -2   5  19          0.13         -0.69         5.51 o                         
  -1   5  19          0.90          0.62         3.48 o                         
   0   5  19        227.23        240.53        11.56 o                         
   1   5  19         60.49         71.13         5.07 o                         
   2   5  19          0.03         -0.26         3.99 o                         
   3   5  19         20.49          9.47         4.90 o                         
  -3   6  19          0.61         -6.49         7.82 o                         
  -2   6  19         46.99         54.66         7.34 o                         
  -1   6  19         98.51         91.27         6.34 o                         
   0   6  19          0.63          1.41         5.87 o                         
   1   6  19         25.22         31.37         6.99 o                         
   3   6  19         12.77         19.76         8.24 o                         
  -2   7  19          0.41          0.28         5.30 o                         
  -1   7  19          5.74          8.78         7.16 o                         
   0   7  19         38.90         46.39         8.24 o                         
   1   7  19         11.94         11.23         6.74 o                         
   2   7  19          4.91          2.87         6.66 o                         
  -1   8  19          2.42          2.45         6.99 o                         
   0   8  19          1.40          0.44         5.06 o                         
   1   8  19          1.22          5.42         4.93 o                         
   0   9  19         24.66         41.52        10.44 o                         
  -4   0  20         10.06         13.11         7.49 o                         
  -2   0  20         69.15         57.91         6.57 o                         
   0   0  20        519.62        625.17        46.77 o                         
   2   0  20         18.96         11.11         6.32 o                         
  -3   1  20          3.30          0.38         4.10 o                         
  -2   1  20        197.61        180.04         7.74 o                         
  -1   1  20          0.50         -2.56         2.56 o                         
   0   1  20          2.26          2.96         3.47 o                         
   1   1  20         36.38         34.05         4.40 o                         
   2   1  20        358.80        294.07        20.26 o                         
   3   1  20          0.36         -0.69         6.82 o                         
  -3   2  20          0.57          3.83         4.54 o                         
  -2   2  20          0.53          1.66         2.64 o                         
  -1   2  20         28.64         28.05         3.41 o                         
   0   2  20        133.65        142.67         7.67 o                         
   1   2  20          2.79          2.35         3.24 o                         
   2   2  20          0.67         -1.76         4.01 o                         
   3   2  20          8.98         15.02         4.15 o                         
  -3   3  20          0.23         -4.06         4.06 o                         
  -2   3  20         89.81         81.85         4.91 o                         
  -1   3  20          4.69         -0.05         2.85 o                         
   0   3  20         39.69         45.67         6.28 o                         
   1   3  20        137.55        120.73         8.43 o                         
   2   3  20        236.47        185.37        21.07 o                         
   3   3  20          5.41          3.82         4.78 o                         
  -3   4  20          2.46          5.53         4.82 o                         
  -2   4  20          1.23          1.96         2.84 o                         
  -1   4  20         26.44         25.13         3.60 o                         
   0   4  20         94.21        112.84         6.78 o                         
   1   4  20         38.55         45.98         5.78 o                         
   2   4  20          0.05         -0.21         3.03 o                         
   3   4  20         33.28         30.37         4.51 o                         
  -3   5  20          0.61         -3.99         4.68 o                         
  -2   5  20         46.10         41.13         5.98 o                         
  -1   5  20          1.00         -3.60         3.60 o                         
   0   5  20          1.10         -1.71         3.34 o                         
   1   5  20         74.47         80.13         9.61 o                         
   2   5  20         46.79         48.14         7.09 o                         
   3   5  20          4.72          7.14         5.14 o                         
  -2   6  20          3.25          4.43        10.30 o                         
  -1   6  20         81.32         82.30         7.72 o                         
   0   6  20         11.10         21.26         7.36 o                         
   2   6  20          9.70         14.52         6.45 o                         
  -2   7  20          1.65         -1.04         9.32 o                         
  -1   7  20         40.94         41.81         9.11 o                         
   0   7  20          0.65         -2.41         6.41 o                         
   1   7  20         47.50         53.51         9.32 o                         
   2   7  20          7.46          3.33         6.74 o                         
   0   8  20          0.43          8.11         6.91 o                         
   1   8  20         27.71         34.41         8.65 o                         
  -3   0  21         72.40         60.62         7.95 o                         
  -1   0  21         79.88         77.29         6.42 o                         
   1   0  21        364.92        316.50        25.05 o                         
   3   0  21         58.34         81.01        11.11 o                         
  -3   1  21         16.92          7.56         6.51 o                         
  -2   1  21         10.22          5.85         2.65 o                         
  -1   1  21        220.29        255.23        10.39 o                         
   0   1  21          0.32          1.75         3.62 o                         
   1   1  21         17.15         37.11         4.61 o                         
   2   1  21          0.99         -0.71         4.10 o                         
   3   1  21         49.95         50.47         6.81 o                         
  -3   2  21         50.50         49.78         6.37 o                         
  -2   2  21         22.62         22.64         3.33 o                         
  -1   2  21         96.01        104.81         9.62 o                         
   0   2  21         40.60         47.72         7.26 o                         
   1   2  21        295.73        281.67        26.21 o                         
   2   2  21         15.61          9.37         4.53 o                         
   3   2  21         48.88         68.66         7.65 o                         
  -3   3  21          9.37          7.28         4.57 o                         
  -2   3  21          0.95         -1.87         3.37 o                         
  -1   3  21         72.34         81.70         9.84 o                         
   0   3  21        144.75        156.77         8.83 o                         
   1   3  21         34.24         36.99         4.74 o                         
   2   3  21         12.38          9.54         4.36 o                         
   3   3  21         44.29         52.34         6.89 o                         
  -3   4  21         27.32         17.07         5.37 o                         
  -2   4  21         49.14         48.79         6.31 o                         
  -1   4  21         16.72          9.78         3.43 o                         
   0   4  21          4.83          8.18         3.48 o                         
   1   4  21        121.45        132.24         9.21 o                         
   2   4  21         23.34         21.11         4.72 o                         
   3   4  21          5.31         13.61         4.03 o                         
  -2   5  21          0.50         -2.19         4.73 o                         
  -1   5  21          0.87         -1.01         4.43 o                         
   0   5  21        136.87        159.03         8.86 o                         
   1   5  21         31.90         34.12         4.88 o                         
   2   5  21          0.30          9.86         6.78 o                         
   3   5  21         11.08          3.20         6.62 o                         
  -2   6  21         25.37         16.24        14.69 o                         
  -1   6  21          2.16          0.20         6.45 o                         
   0   6  21          9.36         17.06         7.28 o                         
   2   6  21         16.50          4.91         6.74 o                         
  -2   7  21          2.46         -6.41         9.53 o                         
  -1   7  21          0.06          0.12         7.53 o                         
   0   7  21         38.89         51.55         9.07 o                         
  -2   0  22          4.48         -1.76         5.12 o                         
   0   0  22        395.30        502.56        38.36 o                         
   2   0  22         36.71         17.47         6.91 o                         
  -3   1  22          0.43          1.87         4.97 o                         
  -2   1  22         47.49         40.95         8.91 o                         
  -1   1  22         17.52         18.69         2.79 o                         
   0   1  22         69.18         85.48         7.03 o                         
   1   1  22         23.81         19.88         4.06 o                         
   2   1  22        187.89        141.89        12.92 o                         
   3   1  22          5.63          2.61         5.35 o                         
  -3   2  22          0.75          4.59         4.59 o                         
  -2   2  22          6.02         -0.69         3.47 o                         
  -1   2  22         87.57         89.42         5.40 o                         
   0   2  22        165.30        224.18        13.52 o                         
   1   2  22          0.05          0.00         3.52 o                         
   2   2  22         27.61         15.76         4.83 o                         
   3   2  22         23.06          7.41         5.52 o                         
  -3   3  22          6.42         16.75        14.02 o                         
  -2   3  22        108.26        101.45        11.69 o                         
  -1   3  22          0.44         -1.22         3.16 o                         
   0   3  22         55.19         66.83         6.40 o                         
   1   3  22         62.74         62.42         5.88 o                         
   2   3  22        114.31         93.55         7.94 o                         
   3   3  22          6.94          6.70         5.95 o                         
  -3   4  22          0.48         -3.58         7.66 o                         
  -2   4  22          0.23         -2.90         3.16 o                         
  -1   4  22        130.76        125.74        12.53 o                         
   0   4  22         32.32         43.84         8.40 o                         
   1   4  22          1.59         -0.74         4.33 o                         
   2   4  22         19.79          4.99         4.16 o                         
   3   4  22         30.73         27.58         7.57 o                         
  -2   5  22         57.18         49.14         6.79 o                         
  -1   5  22          4.16         -4.50         4.50 o                         
   0   5  22          3.74          4.83         3.72 o                         
   1   5  22         90.04         90.71         7.35 o                         
   2   5  22         46.62         37.24         8.65 o                         
  -2   6  22          9.23        -10.36        10.36 o                         
  -1   6  22         22.78         22.88         8.15 o                         
   0   6  22         28.89         39.98         8.99 o                         
   0   7  22          0.40         -0.12         6.99 o                         
  -3   0  23         27.15         22.18         6.53 o                         
  -1   0  23          9.50         13.67         4.57 o                         
   1   0  23        209.60        182.28        16.06 o                         
  -3   1  23         19.96         13.55         4.78 o                         
  -2   1  23          0.21         -4.94         4.94 o                         
  -1   1  23         81.80         93.29         5.10 o                         
   0   1  23          0.84          2.33         3.92 o                         
   1   1  23         14.64         20.24         4.22 o                         
   2   1  23          4.57          3.09         4.63 o                         
  -3   2  23         13.13         19.34         5.06 o                         
  -2   2  23          4.32          1.19         5.13 o                         
  -1   2  23         45.75         55.70         4.59 o                         
   0   2  23         38.58         46.05         5.59 o                         
   1   2  23        229.79        208.51        16.87 o                         
   2   2  23         14.63         10.92         4.85 o                         
  -3   3  23          1.27         -3.91         6.74 o                         
  -2   3  23          0.52         -3.85         3.85 o                         
  -1   3  23         14.70         18.22         4.11 o                         
   0   3  23          0.80          2.08         4.16 o                         
   1   3  23         14.61         23.53         4.48 o                         
   2   3  23          8.28          7.39         4.50 o                         
  -2   4  23          0.42         -5.01         5.01 o                         
  -1   4  23         10.59          4.75         3.94 o                         
   0   4  23         15.31         24.55         5.13 o                         
   1   4  23         67.61         71.33         6.44 o                         
   2   4  23         21.91         16.80         4.77 o                         
  -2   5  23          3.03         -0.06         6.49 o                         
  -1   5  23         17.76         16.11        11.75 o                         
   0   5  23         46.36         57.36         6.48 o                         
   1   5  23          2.76          5.64         4.15 o                         
   2   5  23         39.96         29.87         9.07 o                         
  -2   6  23          3.69        -10.32        10.32 o                         
  -1   6  23          0.15          6.91         7.82 o                         
   0   7  23         25.59         35.74         9.28 o                         
  -2   0  24         25.15         17.23         7.41 o                         
   0   0  24         25.57         41.52         7.70 o                         
   2   0  24         27.75          8.86         6.57 o                         
  -3   1  24          2.02          1.21         5.99 o                         
  -2   1  24         28.10         20.35         3.35 o                         
  -1   1  24          5.80          4.12         5.33 o                         
   0   1  24         52.88         64.15         6.37 o                         
   1   1  24          6.11          4.81         3.93 o                         
   2   1  24        100.26         92.86         8.26 o                         
  -2   2  24          9.99          7.60         5.91 o                         
  -1   2  24          3.13          2.69         3.76 o                         
   0   2  24         36.81         47.88         5.78 o                         
   1   2  24          2.17          1.79         3.87 o                         
   2   2  24         28.42         24.25         5.42 o                         
  -2   3  24         20.74         17.73         5.72 o                         
  -1   3  24         30.44         27.71         5.94 o                         
   0   3  24         75.79         75.85         7.02 o                         
   1   3  24         27.44         29.29         4.82 o                         
   2   3  24         41.44         47.46         6.15 o                         
  -2   4  24          1.71         -4.23         4.23 o                         
  -1   4  24         64.28         58.60         5.63 o                         
   0   4  24         33.57         43.77         6.84 o                         
   1   4  24          0.49         -3.64         3.94 o                         
   2   4  24          4.23          6.50         4.56 o                         
  -2   5  24          0.63        -10.15        10.15 o                         
  -1   5  24          1.46         -4.78         4.90 o                         
   0   5  24          5.54          4.03         4.78 o                         
   1   5  24         12.51          2.08         4.18 o                         
  -1   6  24         23.78         24.84         8.45 o                         
  -1   0  25          0.84          3.99         7.49 o                         
   1   0  25        178.91        193.97        17.14 o                         
  -2   1  25          4.06         -3.54         4.95 o                         
  -1   1  25         82.11         97.89         8.76 o                         
   0   1  25          1.45          3.89         4.35 o                         
   1   1  25          0.51         -3.89         3.89 o                         
   2   1  25          4.37          7.57         6.41 o                         
  -2   2  25          2.78         -3.45         4.31 o                         
  -1   2  25         17.65         17.14         5.57 o                         
   0   2  25         18.72         20.48         4.96 o                         
   1   2  25         89.82         93.63         7.56 o                         
  -2   3  25         26.48         16.51         8.53 o                         
  -1   3  25         11.78         12.96         4.26 o                         
   0   3  25          8.16          8.52         4.65 o                         
   1   3  25          0.23         -1.67         4.05 o                         
  -2   4  25          0.66         -6.37         6.37 o                         
  -1   4  25          2.01          0.33         3.94 o                         
   0   4  25         17.50         20.05         5.21 o                         
   1   4  25         51.93         59.38         6.27 o                         
  -1   5  25          8.70          8.61         5.21 o                         
   0   5  25          6.73          9.78         7.24 o                         
   1   5  25          0.83         -0.48         4.31 o                         
  -2   0  26         12.86         10.11         5.45 o                         
   0   0  26         27.78         31.41         7.91 o                         
  -2   1  26         10.00          7.36         4.30 o                         
  -1   1  26          5.37         -1.16         5.85 o                         
   0   1  26         85.29         89.96         7.83 o                         
   1   1  26          2.20          5.07         4.44 o                         
  -2   2  26          1.10         -1.37         3.55 o                         
  -1   2  26          2.24          4.25         5.25 o                         
   0   2  26         31.88         45.63         6.03 o                         
   1   2  26          2.71          9.76         4.45 o                         
  -2   3  26          8.24          4.87         8.53 o                         
  -1   3  26          1.88         -2.92         5.28 o                         
   0   3  26         41.79         40.32         5.90 o                         
   1   3  26         21.44         20.84         4.88 o                         
  -1   4  26          1.74          8.11         7.78 o                         
   0   4  26          9.50         17.82         5.29 o                         
  -1   0  27          0.49         -5.58         7.49 o                         
  -2   1  27          0.65         -2.79         4.24 o                         
  -1   1  27         13.66         24.38         8.65 o                         
   0   1  27          2.67          3.96         6.95 o                         
  -2   2  27          8.23          2.29         6.49 o                         
  -1   2  27          5.70         10.86         7.95 o                         
   0   2  27          8.28          5.62         6.95 o                         
   0   3  27          1.79         -3.66         6.66 o                         
                                                                                
