# Supplementary material for: Crystal structure of 1-(4-bromo­phen­yl)but-3-yn-1-one
Source: Acta Crystallogr E Crystallogr Commun. 2023 Jun 13;79(Pt 7):633–6. doi: 10.1107/S205698902300508X (PMC10439427; doi:10.1107/S205698902300508X)
Supplement: Supplementary file 3 [file e-79-00633-Isup3.cml]

<?xml version="1.0" encoding="UTF-8"?>
<cml convention="cmlDict:cmllite" xmlns="http://www.xml-cml.org/schema" xmlns:cmlDict="http://www.xml-cml.org/dictionary/cml/" xmlns:nameDict="http://www.xml-cml.org/dictionary/cml/name/">
  <molecule id="m1">
    <name dictRef="nameDict:unknown">1-(4-bromophenyl)but-3-yn-1-one</name>
    <atomArray>
      <atom id="a1" elementType="Br" hydrogenCount="0">
        <label value="Br" dictRef="cmlDict:locant"/>
      </atom>
      <atom id="a2" elementType="C" hydrogenCount="0">
        <label value="1" dictRef="cmlDict:locant"/>
      </atom>
      <atom id="a3" elementType="C">
        <label value="2" dictRef="cmlDict:locant"/>
      </atom>
      <atom id="a4" elementType="C">
        <label value="3" dictRef="cmlDict:locant"/>
      </atom>
      <atom id="a5" elementType="C" hydrogenCount="0">
        <label value="4" dictRef="cmlDict:locant"/>
      </atom>
      <atom id="a6" elementType="C">
        <label value="5" dictRef="cmlDict:locant"/>
      </atom>
      <atom id="a7" elementType="C">
        <label value="6" dictRef="cmlDict:locant"/>
      </atom>
      <atom id="a14" elementType="H"/>
      <atom id="a15" elementType="H"/>
      <atom id="a16" elementType="H"/>
      <atom id="a17" elementType="H"/>
      <atom id="a8" elementType="C" hydrogenCount="0">
        <label value="1" dictRef="cmlDict:locant"/>
      </atom>
      <atom id="a9" elementType="C">
        <label value="2" dictRef="cmlDict:locant"/>
      </atom>
      <atom id="a10" elementType="C" hydrogenCount="0">
        <label value="3" dictRef="cmlDict:locant"/>
      </atom>
      <atom id="a11" elementType="C">
        <label value="4" dictRef="cmlDict:locant"/>
      </atom>
      <atom id="a13" elementType="O" hydrogenCount="0">
        <label value="O" dictRef="cmlDict:locant"/>
      </atom>
      <atom id="a18" elementType="H"/>
      <atom id="a19" elementType="H"/>
      <atom id="a20" elementType="H"/>
    </atomArray>
    <bondArray>
      <bond id="a2_a3" atomRefs2="a2 a3" order="D"/>
      <bond id="a3_a4" atomRefs2="a3 a4" order="S"/>
      <bond id="a4_a5" atomRefs2="a4 a5" order="D"/>
      <bond id="a5_a6" atomRefs2="a5 a6" order="S"/>
      <bond id="a6_a7" atomRefs2="a6 a7" order="D"/>
      <bond id="a7_a2" atomRefs2="a7 a2" order="S"/>
      <bond id="a3_a14" atomRefs2="a3 a14" order="S"/>
      <bond id="a4_a15" atomRefs2="a4 a15" order="S"/>
      <bond id="a6_a16" atomRefs2="a6 a16" order="S"/>
      <bond id="a7_a17" atomRefs2="a7 a17" order="S"/>
      <bond id="a1_a5" atomRefs2="a1 a5" order="S"/>
      <bond id="a8_a9" atomRefs2="a8 a9" order="S"/>
      <bond id="a9_a10" atomRefs2="a9 a10" order="S"/>
      <bond id="a10_a11" atomRefs2="a10 a11" order="T"/>
      <bond id="a8_a13" atomRefs2="a8 a13" order="D"/>
      <bond id="a9_a18" atomRefs2="a9 a18" order="S"/>
      <bond id="a9_a19" atomRefs2="a9 a19" order="S"/>
      <bond id="a11_a20" atomRefs2="a11 a20" order="S"/>
      <bond id="a2_a8" atomRefs2="a2 a8" order="S"/>
    </bondArray>
  </molecule>
</cml>
